# Supplementary material for: Abdominal aortic aneurysm screening program using hand-held ultrasound in primary healthcare
Source: PLoS One. 2017 Apr 28;12(4):e0176877. doi: 10.1371/journal.pone.0176877 (PMC5409053; doi:10.1371/journal.pone.0176877)
Supplement: S1 File — (XLSX) [file pone.0176877.s001.xlsx]

## Sheet: Dataset
ID	Age (years)	Age categories	BMI (kg/m2)	Abdominal circumference (cm)	SBP (mmHg)	Cholesterol (mg/dl)	Creatinine (mg/dl)	HbA1c (%)	Renal disease (0 = no; 1 = yes)	Obesity (0 = no; 1 = yes)	Physical activity	HTA (0 = no; 1 = yes)	DM2 (0 = no; 1 = yes)	HLD (0 = no; 1 = yes)	COPD (0 = no; 1 = yes)	History of AAA (0 = no; 1 = yes)	Smoker (0 = no; 1 = yes)	Ever smoked (0 = no; 1 = yes)	CHD (0 = no; 1 = yes)	Cerebrovascular disease (0 = no; 1 = yes)	Claudication (0 = no; 1 = yes)	Regicor	Examination time (seconds)	Xiphoid process (cm)	Pre-bifurcation (cm)	Longitudinal (cm)	Aorta size (cm)	AAA (0 = no; 1 = yes)	AAA confirmation (0 = no; 1 = yes)
1	77	75-84	21.6333	102	145	184	1.11	5.6	0	0		0	0	1	0	0	0	0	0	0	1			1.2	1.2	1.2	1.2	0	0
2	83	75-84	29.0657		157	108	1.09		0	0	Moderate	0	0	0	0	0	0	1	1	0	1			1.5	1.5	1.4	1.5	0	0
3	63	60-64	27.0051	100	130	211	0.99		0	0	Moderate	1	0	0	0	0	0	1	0	0	0	Moderate (5-9)	282	1.5	1.3	1.5	1.5	0	0
4	81	75-84	31.3469	113	110	184	0.97	5.7	0	1	Moderate	1	1	1	1	0	0	1	0	0	1		191	1.6	1.5	1.5	1.6	0	0
5	73	65-74	25.9095	88	130	203	0.9		0	0	Intense	1	0	0	1	0	0	1	0	0	0	Moderate (5-9)	281	1.5	1.3	1.5	1.5	0	0
6	64	60-64	26.0276	98	130	173	0.86		0	0	Intense	1	0	1	0	0	0	1	1	0	1	Moderate (5-9)	433	2.1	1.5	1.7	2.1	0	0
7	66	65-74	29.0174		100	181	0.66	4	0	0	Intense	1	0	0	0	0	0	0	1	0	0	Low (<5)	371	1.6	1.3	1.3	1.6	0	0
8	70	65-74	25.2083	99	135	193	0.93		0	0	Intense	0	0	0	0	0	0	1	0	0	0	Low (<5)	311	1.8	1.8	1.8	1.8	0	0
9	62	60-64	33.1961		120	215	0.96			1	Intense	0	0	0	0	0	0	0	0	0	0		546	2.5	1.9	2.2	2.5	0	0
10	85	>84	24.093	94	122	280	0.93		0	0	Intense	0	0	1	0	0	0	0	0	1	0		477	1.4	1.6	1.6	1.6	0	0
12	72	65-74	25.8478	91	135	185	0.9		0	0	Intense	1	0	1	0	0	0	0	1	0	1	Moderate (5-9)	358	1.8	1.2	1.7	1.8	0	0
13	78	75-84	26.3465		137	144	1.06		0	0	Moderate	0	0	0	0	0	0	0	1	1	0		560	1.9	1.7	1.7	1.9	0	0
14	61	60-64	26.079	90	150	116	1.01		0	0	Sedentary lifestyle	1	0	1	0	0	0	0	1	0	0	Low (<5)	504	1.8	1.8	1.7	1.8	0	0
15	68	65-74	27.4145	90	124	218	1.12		0	0	Intense	1	0	0	0	0	0	0	0	0	0	Low (<5)	163	2	1.7	1.8	2	0	0
16	65	65-74	33.305	110	123	214	1.16		0	1	Moderate	1	0	0	0	0	0	1	0	0	0	Moderate (5-9)	597	2.3	1.8	2.3	2.3	0	0
17	76	75-84	28.578	90	132	141	1.16		0	0	Intense	1	0	1	1	0	1	1	0	1	1				3.6		3.6	1	1
18	71	65-74	22.1605	89	130	210	1		0	0	Intense	0	0	0	0	0	0	0	0	0	0	Low (<5)	439	1.9	1.9	1.9	1.9	0	0
19	77	75-84	33.332	110	139	153	0.96	7.3	0	1	Sedentary lifestyle	1	1	1	0	0	0	1	1	1	0		131	1.1	0.8	1.1	1.1	0	0
20	67	65-74	24.968	103	132	185	1.16	5.7	0	0	Intense	1	1	0	1	0	0	1	0	0	0	Moderate (5-9)	140	2.1	2.1	2.2	2.2	0	0
21	69	65-74	26.4463		126	204	1.03		0	0	Sedentary lifestyle	0	0	0	0	0	0	1	0	0	0	Moderate (5-9)	62	1.8	1.6	1.7	1.8	0	0
22	61	60-64	26.4915	96	146	230	1.18		0	0	Sedentary lifestyle	1	0	0	0	0	1	1	0	0	0	Moderate (5-9)	327	1.7	1.8	1.8	1.8	0	0
23	61	60-64	29.0688	106	125	208	0.93		0	0	Intense	0	0	1	0	0	0	0	0	0	0	Low (<5)	125	1.4	1.8	1.7	1.8	0	0
24	82	75-84	32.6443	112	143	155	1.29	6	1	1	Sedentary lifestyle	1	1	1	1	0	0	1	0	0	0		535		1.7	1.2	1.7	0	0
25	78	75-84	26.3329	98	118	99	1.16	6.3	0	0		0	1	0	0	0	0	1	1	0	0		251	1.8	1.7	1.6	1.8	0	0
26	73	65-74	26.7755	98	130	240	0.98			0	Moderate	0	0	0	0	0	0	1	0	0	0	Moderate (5-9)	184	1.9	1.9	1.9	1.9	0	0
27	62	60-64	32.4212		146	170	0.91	9.7		1	Sedentary lifestyle	1	1	0	0	0	0	1	0	0	0	Moderate (5-9)	240	1.8	1.8	1.5	1.8	0	0
28	74	65-74	27.7551		130	217	1.21			0		1	0	1	0	0	0	0	0	0	0	Moderate (5-9)	248	1.8	1.7	2	2	0	0
29	68	65-74	25.4327		100	176	1.33			0	Moderate	1	0	0	0	0	0	0	1	0	0	Low (<5)	442	1.6	1	1.8	1.8	0	0
30	63	60-64	27.0641		135	228				0	Intense	1	0	0	0	0	0	0	0	0	0	High (10-14)	487	1.8	1.7	2	2	0	0
31	62	60-64	25.3934	93	117	188	1			0	Intense	0	0	0	0	0	0	0	0	0	0	Low (<5)	580		1.9	1.9	1.9	0	0
32	66	65-74	26.1286		140	147	1.12			0	Sedentary lifestyle	1	0	1	0	0	0	1	0	0	0		720	1.9	1.9	2.1	2.1	0	0
33	64	60-64	29.0688		107	215	1.18			0	Sedentary lifestyle	1	0	0	0	0	0	1	0	0	0	Low (<5)	466	1.7	1.3	1.7	1.7	0	0
34	66	65-74	33.564	107	170	196	1.12			1		1	0	0	0	0	0	1	0	0	0	Moderate (5-9)	564	1.7	1.9	1.9	1.9	0	0
35	62	60-64	23.6713		140	177	1.17			0	Moderate	1	0	0	0	0	1	1	0	0	0	Moderate (5-9)	600	1.9		1.8	1.9	0	0
36	70	65-74	25.6489		102	154				0	Moderate	0	0	0	1	0	0	0	0	0	0	Low (<5)	574	2.3	2.3	2.3	2.3	0	0
37	64	60-64	25.8264	90	140	221	1.11		0	0	Moderate	1	0	0	0	0	0	0	0	0	0	Moderate (5-9)	203		1.9	1.9	1.9	0	0
38	81	75-84	24.0346		113	168	1.1		0	0	Sedentary lifestyle	0	0	0	0	0	0	1	0	0	0		272	1.8	1.8	1.7	1.8	0	0
39	85	>84	26.2336		139	131	1.31	5.5	1	0	Moderate	1	0	1	0	0	0	1	1	0	0		589	2.1	3.2	3.5	3.5	1
40	67	65-74	30.4557	106	146	199	1.2			1	Moderate	0	0	0	0	0	0	1	0	0	0	Moderate (5-9)	354	2.3	2.3	2.1	2.3	0	0
41	61	60-64	29.0659	97	147	229	1	6	0	0	Intense	1	0	1	0	0	0	1	0	0	1	Low (<5)	146	2.1	2.3	2.1	2.3	0	0
42	80	75-84	27.2817	99	109	148	0.87		0	0	Intense	1	0	1	0	0	0	0	0	1	0		236	2	1.8	1.8	2	0	0
43	61	60-64	28.0864	103	124	189	0.95	5.1		0	Sedentary lifestyle	1	0	1	0	0	1	1	0	0	0	Moderate (5-9)	269	1.8	2	1.8	2	0	0
44	67	65-74	23.3234	93	157	246	1.23	6.2		0	Sedentary lifestyle	1	0	1	0	0	1	1	0	0	0	Very high (>=15)	385	1.5	1.5	1.6	1.6	0	0
45	64	60-64	25.7276	97	140	207	1.2	5.6	0	0	Intense	1	0	1	0	0	0	1	0	0	0	Low (<5)	267	1.6	1.8	1.7	1.8	0	0
46	69	65-74	25.3444	88	122	233	0.87	4.9	0	0	Intense	1	0	1	0	0	0	1	0	0	0	Low (<5)	189	1.7	1.8	1.6	1.8	0	0
48	69	65-74	25.2092	88	122	204	1.11	5.5	0	0	Intense	1	0	0	0	0	0	0	0	0	0	Low (<5)	219	1.8	1.7	1.9	1.9	0	0
49	68	65-74	27.6601	91	117	202	1.02	5	0	0	Intense	1	0	1	0	0	0	1	0	0	0	Low (<5)	241	1.8	1.4	1.6	1.8	0	0
50	63	60-64	30.1038	103	130	229	1.23	4.4	0	1	Sedentary lifestyle	1	0	1	0	0	0	1	0	0	0	Low (<5)	122	1.7	1.9	1.8	1.9	0	0
51	75	75-84	24.623	99	111	197	1.16		0	0	Intense	0	0	0	0	0	1	1	0	0	0		125	1.8	1.6	1.6	1.8	0	0
52	74	65-74	29.6744	121	136	187	1		0	0	Sedentary lifestyle	1	0	0	0	0	0	0	0	0	0			2.6	2.4	2.4	2.6	0	0
53	77	75-84	26.449	103	96	196	1.14		0	0	Moderate	0	0	1	0	0	0	1	0	0	0		270	2	1.7	1.7	2	0	0
54	83	75-84	25.6055		140	201	0.87	6.6	0	0	Intense	1	0	0	0	0	1	1	0	0	0		300	1.8	1.7	1.6	1.8	0	0
55	71	65-74	34.3679	116	101	179	0.7		0	1	Moderate	1	0	0	0	0	1	1	0	0	0	Moderate (5-9)	420	2.6	1.9	2	2.6	0	0
56	65	65-74	24.6914		136	234	1.17		0	0	Moderate	1	0	1	0	0	0	0	0	0	0	Moderate (5-9)	300	2.2	1.8	2.1	2.2	0	0
57	73	65-74	29.0318		120	161	0.92			0	Moderate	1	0	1	0	0	0	1	1	0	0	Moderate (5-9)	420	1.3	1.6	1.4	1.6	0	0
58	66	65-74	29.9383		158	166	1.15			0		1	0	0	0	0	0	1	0	0	0	Moderate (5-9)	300		2	2.2	2.2	0	0
59	76	75-84	23.8884		130	167	1	7.4	0	0	Moderate	1	1	0	0	0	0	1	0	0	0		420	2	2	2	2	0	0
60	74	65-74	20.4152		148	253	0.84		0	0	Intense	1	0	0	0	0	0	0	0	0	0	Moderate (5-9)	300	1.4	1	1.8	1.8	0	0
61	73	65-74	20.061	80	132	181	0.88		0	0	Moderate	1	0	0	0	0	0	1	0	0	0	Moderate (5-9)	300	1.8	1.3	1.6	1.8	0	0
62	76	75-84	27.6361		139	196	1.2	7.3		0	Moderate	0	1	0	0	0	0	0	1	0	1		480	2.3	1.8	2	2.3	0	0
63	78	75-84	30.1205	103	120	177	1.1		0	1	Moderate	1	0	1	0	0	1	1	0	0	0		240	1.1	1.6	1.6	1.6	0	0
64	74	65-74	30.8365	100	134	163	1.87		1	1	Intense	1	0	1	0	0	1	1	0	0	1	Very high (>=15)	420	1.5	1.7	1.6	1.7	0	0
65	77	75-84	21.9138		120	254				0	Moderate	0	0	0	0	0	1	1	0	0	0		300	2	2.1	2.3	2.3	0	0
66	66	65-74	28.4082		120	234	1.14		0	0	Intense	0	0	0	0	0	0	1	0	0	0	Low (<5)	360	2.3	1.6	1.9	2.3	0	0
67	80	75-84	22.5466	93	148	155	1.71		1	0	Moderate	1	0	1	0	0	0	0	0	0	0		360	2	1.5	1.7	2	0	0
68	71	65-74	18.8324		145	211	1.04		0	0	Intense	1	0	0	0	0	0	1	0	0	0	Moderate (5-9)	240	2.3	1.7	1.9	2.3	0	0
69	65	65-74	22.1453		126	145				0		0	0	0	0	0	0	0	1	0	0	Low (<5)	300	1.8	1.6	1.7	1.8	0	0
70	62	60-64	26.3958		126	165	1		0	0		1	0	0	0	0	0	1	0	0	0	Low (<5)	300	1.8	1.6	1.7	1.8	0	0
71	74	65-74	29.0174	99	134	159	1.06		0	0		1	1	1	0	0	0	1	1	0	0	Moderate (5-9)	420	2	2.6	2	2.6	0	0
72	62	60-64	28.7317	110	132	208	0.9		0	0	Intense	1	0	0	0	0	0	1	0	0	0	Moderate (5-9)	300	2	1.5	1.7	2	0	0
73	72	65-74	30.0947	100	130	170	1.23		0	1	Moderate	1	0	1	0	0	0	0	0	0	0	Moderate (5-9)	300	1.9	1.9	1.7	1.9	0	0
74	70	65-74	25.2174		122	182	1.4			0	Intense	1	0	0	0	0	0	0	1	0	0	Low (<5)	330	1.8	1.6	1.6	1.8	0	0
75	64	60-64	25.6612	89	113	155	1.13		0	0	Moderate	0	1	1	0	0	1	1	0	0	0	Moderate (5-9)	300	2	1.6	2	2	0	0
76	65	65-74	28.0102		137	146	1.17		0	0	Sedentary lifestyle	1	0	0	0	0	1	1	1	0	0	Moderate (5-9)	300	2.2	2.2	2.5	2.5	0	0
77	65	65-74	22.3757	80	126	265	1.12		0	0	Intense	0	0	1	0	0	0	1	0	0	0	Low (<5)		1.7	1.7	1.6	1.7	0	0
78	63	60-64	27.0538		129	232				0		0	0	0	0	0	0	1	0	0	0	Low (<5)	240	1.8	1.5	1.8	1.8	0	0
79	72	65-74	27.0051	102	147	126	1.16		0	0		1	1	1	0	0	0	0	0	0	0	Moderate (5-9)		1.9	1.4	2	2	0	0
80	69	65-74	22.0386		165	178	1.09		0	0	Intense	1	0	0	0	1	0	0	0	0	0	Moderate (5-9)		2	1.8	1.7	2	0	0
81	70	65-74	26.5668		132	215	0.9	5.7	0	0	Moderate	1	0	1	0	0	0	0	0	0	0	Moderate (5-9)	360	2	1.7	1.9	2	0	0
82	70	65-74	31.2452		134	203				1	Moderate	0	0	0	0	0	0	0	0	0	0	Moderate (5-9)	300	1.8	1.7	2	2	0	0
83	79	75-84	20.2848		108	165	1.21		0	0	Moderate	1	0	1	0	0	0	0	1	0	0		240	1.7	1.8	1.8	1.8	0	0
84	77	75-84	22.4996		93	197	0.8	5.1	0	0	Moderate	1	1	0	0	0	0	0	0	0	0		600	2	1.7	1.8	2	0	0
85	78	75-84	28.3604	116	132	231	1			0	Intense	1	0	1	0	0	0	1	0	0	0		360	2.2	2.2	2.3	2.3	0	0
86	80	75-84	22.8571		134	185	1.3		1	0	Moderate	1	0	1	0	0	0	1	0	0	0		284	1.8	1.8	1.9	1.9	0	0
87	70	65-74	25.8645	102	149	262	1.31	6.9		0	Moderate	1	1	1	0	0	0	0	0	0	0	Very high (>=15)	363	1.6	1.8	1.7	1.8	0	0
88	70	65-74	32.3468	115	139	233	1.11		0	1	Moderate	1	0	0	0	0	0	0	0	0	0	Moderate (5-9)	221	1.7	1.8	1.8	1.8	0	0
89	64	60-64	28.0689	84	96	166	1.05	8.6	0	0	Moderate	0	1	0	0	0	0	1	0	0	0	Moderate (5-9)	124	1.7	1.7	1.8	1.8	0	0
90	78	75-84	30.4705	110	120	198	0.91	4.5	0	1	Intense	1	0	0	0	0	0	0	0	0	0		128	2	1.9	1.8	2	0	0
91	72	65-74	24.4898	100	145	132	1.15		0	0	Intense	1	0	1	0	0	0	0	0	0	0	Moderate (5-9)	121	2.1	2	1.9	2.1	0	0
92	89	>84	24.0903	90	136	153	1.11	5.8	0	0	Intense	1	1	1	0	0	0	0	0	0	1		132	1.6	1.9	1.8	1.9	0	0
93	74	65-74	32.41	109	148	160	1.13	6.2	0	1	Moderate	1	1	1	1	0	0	0	1	0	0	High (10-14)	177	1.9	1.9	1.8	1.9	0	0
94	66	65-74	25.3515	94	135	268	1.11		0	0	Intense	0	0	1	0	0	0	1	0	0	0	Low (<5)	239	1.9	2.1	2.1	2.1	0	0
95	68	65-74	27.7323	102	140	166	1.1	6.3	0	0	Intense	0	0	1	0	0	1	1	0	0	0	High (10-14)	115	1.7	2.2	2.1	2.2	0	0
96	77	75-84	27.7703	113	128	141	0.84	6.5	0	0	Sedentary lifestyle	0	1	0	0	0	0	1	0	0	0		142	2	2.1	2	2.1	0	0
97	63	60-64	31.9559	108	140	200	0.93		0	1	Intense	1	0	1	0	0	0	1	0	0	0	Moderate (5-9)	480	1.7	2	2	2	0	0
98	72	65-74	28.441	98	136	196	1.02	5.5	0	0	Intense	1	0	1	0	0	1	1	0	0	0	Moderate (5-9)	540	1.5	1.8	1.9	1.9	0	0
99	79	75-84	27.0538	101	100	151	0.88	4.7	1	0	Sedentary lifestyle	1	0	0	1	0	0	1	1	0	0		175		2.8	2.3	2.8	0	0
100	74	65-74	32.45	116	151	174	1.45	6.9	1	1	Intense	1	1	1	0	0	0	1	1	0	0	Very high (>=15)	480	2	1.9	2	2	0	0
101	67	65-74	29.7578	101	129	231	1		1	0	Intense	1	0	1	0	0	0	1	0	0	0	Moderate (5-9)	360	1.4	1.9	1.7	1.9	0	0
102	69	65-74	26.3036	108	143	183	1.11		0	0	Intense	1	0	1	0	0	1	1	0	0	0	High (10-14)	390	2.1	1.9	2.1	2.1	0	0
103	68	65-74	30.4053	107	132	128	1.15	5.9	0	1	Intense	1	1	0	0	0	0	0	0	0	0	Moderate (5-9)	420	2	1.9	1.8	2	0	0
104	78	75-84	25.5102	96	131	163	1.08	4.6	0	0	Intense	1	0	0	0	0	0	1	0	0	0		178	1.8	2.3	2.2	2.3	0	0
105	66	65-74	26.5731	99	143	200				0	Moderate	0	0	0	0	0	0	1	0	0	0		117	1.9	2.1	2.1	2.1	0	0
106	73	65-74	20.4284	86	106	191	0.86	6.7	0	0	Intense	0	1	1	0	0	0	0	0	0	0	Moderate (5-9)	261	1.9	1.8	1.9	1.9	0	0
107	64	60-64	24.3824		137	191	0.83		0	0	Intense	0	0	0	0	0	0	1	0	0	0		147	1.7	1.8	1.8	1.8	0	0
108	72	65-74	26.8745	105	115	214	1.06	4.6	0	0	Intense	0	0	0	0	0	0	1	0	0	0	Moderate (5-9)	203	1.9	2	1.9	2	0	0
109	68	65-74	35.629	108	134	215	1.08	5.8	0	1	Intense	1	0	0	0	0	0	1	0	0	0	Low (<5)	440	1.7	1.8	1.7	1.8	0	0
110	68	65-74	24.623	98	128	198	0.88	6	1	0	Sedentary lifestyle	0	0	1	0	0	0	0	0	0	0	Moderate (5-9)	248	3.2	2.1	3	3.2	1	0
111	68	65-74	27.7447	100	132	156	1		0	0	Intense	0	0	0	1	0	0	1	0	0	0	Low (<5)	244	2	2.3	2.3	2.3	0	0
112	62	60-64	28.699	102	120	170	0.95	8.3	1	0	Intense	0	1	1	0	0	0	0	0	0	0	Moderate (5-9)	206	1.6	2.1	1.9	2.1	0	0
113	80	75-84	26.5731	97	135	158	1.04		0	0	Intense	0	0	0	0	0	0	0	0	0	0		375	1.4	2.2	1.8	2.2	0	0
114	74	65-74	26.2336	101	139	227	0.85		0	0	Intense	0	0	1	0	0	0	1	0	0	0	Moderate (5-9)	278	1.6	2.1	2.2	2.2	0	0
115	68	65-74	25.7657	93	122	200	1.2			0	Intense	1	0	1	0	0	1	1	0	0	0	Moderate (5-9)	204	1.7	1.7	1.7	1.7	0	0
116	70	65-74	26.0933	95	125	169	1.43	5.7	1	0	Moderate	1	0	0	0	0	0	1	0	0	0	Moderate (5-9)	206	2	2.3	2	2.3	0	0
117	82	75-84	24.3865	95	128	205	1.6		1	0	Intense	1	0	1	0	0	0	0	0	0	0		420	1.9	1.8	1.8	1.9	0	0
118	73	65-74	24.2215		110	130	1.03			0	Intense	1	0	0	0	0	0	1	1	0	0	Low (<5)	900	1.7	1.7	1.6	1.7	0	0
119	73	65-74	29.708		142	192	1.04		0	0	Intense	0	0	0	0	0	0	1	0	0	0	High (10-14)	160	2	2	2.1	2.1	0	0
120	78	75-84	23.9869		129	160	1.3	5.8		0	Intense	1	1	1	0	0	0	1	0	0	0		420		1.7	1.8	1.8	0	0
121	63	60-64	25.6544	88	116	230	0.94			0	Intense	1	1	0	0	0	0	1	0	0	0	Moderate (5-9)	210	1.5	1.4	1.6	1.6	0	0
122	65	65-74	27.4286		144	168				0	Moderate	1	1	0	0	0	0	1	0	0	0	Moderate (5-9)	380	1.8	1.7	1.8	1.8	0	0
123	65	65-74	38.7397	131	132	163	1.14	5.8	0	1		1	1	1	0	0	0	1	0	0	0	High (10-14)	300	1.6	1.8	2	2	0	0
124	74	65-74	28.4091		160	228	1.11	5.7		0	Intense	0	0	0	0	0	0	0	0	0	0	High (10-14)	210	1.8	1.8	1.9	1.9	0	0
125	77	75-84	28.3447		143	198	1.64	6.5		0	Sedentary lifestyle	1	1	0	0	0	0	0	0	0	0		210	1.6	1.6	1.7	1.7	0	0
126	72	65-74	28.7132		130	190	1.11		0	0	Intense	1	1	1	0	0	0	1	1	0	0	High (10-14)	420	1.7	1.8	1.6	1.8	0	0
127	67	65-74	28.2828	104	130	168	1.16		0	0	Intense	1	0	1	0	0	0	0	0	0	0	Moderate (5-9)	78	1.7	2	1.7	2	0	0
128	83	75-84	29.0657		120	166	1.24	5.5	1	0	Moderate	1	0	1	0	0	0	0	1	0	0		540	1.7	1.7	1.7	1.7	0	0
129	62	60-64	30.4218	108	136	148	1.15			1		1	0	0	0	0	0	0	0	0	0	Low (<5)	540	2	2	1.9	2	0	0
130	63	60-64	30.4772	107	130	182	1.04	7.7	0	1	Moderate	1	1	1	0	0	1	1	1	0	0	Very high (>=15)	360	1.8	1.8	1.8	1.8	0	0
131	64	60-64	26.8923		125	262	1.32	5.5	1	0	Moderate	0	0	0	0	0	1	1	0	0	0	Moderate (5-9)	360		1.7	1.6	1.7	0	0
132	65	65-74	25.0135	95	146	191	1.28		0	0		1	0	1	0	0	0	0	1	0	0	Moderate (5-9)	229	2	1.8	1.8	2	0	0
133	74	65-74	29.7578	102	135	204	1.06	6.4	1	0	Sedentary lifestyle	1	0	0	0	0	0	0	0	0	0	Moderate (5-9)	254	1.6	1.8	1.8	1.8	0	0
135	72	65-74	24.0882	85	117	169	1.15	6.8	0	0	Moderate	0	1	1	0	0	0	0	1	0	0	Moderate (5-9)	171	1.6	1.6	1.7	1.7	0	0
136	67	65-74	24.4418	94	129	224	0.88	5.4	0	0	Moderate	0	0	1	0	0	0	1	0	0	0	Moderate (5-9)	89	1.9	1.6	1.9	1.9	0	0
137	65	65-74	29.7576	96	124	194	0.97		0	0	Moderate	1	0	1	0	0	0	0	1	0	0	Low (<5)	366	1.6	1.8	1.7	1.8	0	0
138	81	75-84	21.8776	89	129	200		10		0	Moderate	1	1	0	0	0	1	1	1	0	0		377	1.5	1.9	2	2	0	0
139	69	65-74	29.7458	110.5	123	195	1.27	5.5		0	Moderate	1	0	0	0	0	0	1	0	0	0	Low (<5)	244	1.8	2	1.8	2	0	0
140	61	60-64	30.116	102	124	232	0.89		0	1	Sedentary lifestyle	1	0	0	1	0	0	1	0	0	0	Low (<5)	240	2.5	1.8	2.5	2.5	0	0
141	80	75-84	28.578	103	132	215	0.96		0	0	Sedentary lifestyle	1	0	1	1	0	0	1	0	0	0		720	2.3	1.8	1.9	2.3	0	0
142	76	75-84	26.8923	84	136	210	0.93	5.2	1	0	Moderate	1	0	0	0	0	0	1	0	0	0		600	1.4	1.5	1.6	1.6	0	0
143	79	75-84	28.0277	92	136	178	1.39			0	Sedentary lifestyle	1	0	1	0	0	0	1	0	0	1		900	1.4	1.7	1.4	1.7	0	0
144	67	65-74	34.7178	125	139	173	0.84	6.4	0	1	Moderate	1	1	1	0	1	0	1	0	0	0	High (10-14)	300	1.6	1.7	1.6	1.7	0	0
145	68	65-74	23.5294	94	132	231	1.12			0	Moderate	0	0	1	0	0	0	1	0	0	0	Moderate (5-9)	300	2.1	1.8	1.8	2.1	0	0
146	86	>84	17.4747	70	132	174	0.75		0	0	Moderate	1	0	0	0	0	0	0	0	0	0		300	2	1.3	1.6	2	0	0
147	67	65-74	25.2092	99	135	222				0	Intense	1	0	0	0	0	0	0	0	0	0	Moderate (5-9)	300	2.5	1.5	1.8	2.5	0	0
148	72	65-74	28.7197	108	123	261	1.02		1	0	Intense	1	0	1	0	0	0	1	0	0	0	Moderate (5-9)	180	2.5	1.5	1.7	2.5	0	0
149	70	65-74	35.4308	120	132	192	0.77			1	Moderate	1	0	0	0	0	0	1	0	0	0	Moderate (5-9)	326	1.8	1.7	2.2	2.2	0	0
150	65	65-74	27.5134	103	127	204	0.81		0	0	Intense	1	0	0	0	0	0	1	0	0	0	Moderate (5-9)	378	2.5	2.1	2.3	2.5	0	0
151	66	65-74	25.4327	95	151	202				0	Intense	0	0	0	0	0	0	1	0	0	0		285	2.1	2.3	2.5	2.5	0	0
152	62	60-64	28.7347	107	138	216	1.06			0	Intense	1	0	0	0	0	0	1	0	0	0	Low (<5)	190	2	1.8	2.3	2.3	0	0
153	73	65-74	30.8642		130	153	1.08		0	1	Moderate	0	0	1	0	0	0	0	0	0	0	Moderate (5-9)	295		2.3	2.9	2.9	0	0
154	69	65-74	26.5285	95	132	187				0	Intense	0	0	0	0	0	0	0	0	0	0		290	1.7	1.6	1.8	1.8	0	0
155	67	65-74	35.8342	124	139	173	0.84	6.4		1	Moderate	1	1	1	0	0	0	1	0	0	0	High (10-14)	360	1.4	1.5	1.6	1.6	0	0
156	78	75-84	25.6369	107	128	197	0.77			0	Sedentary lifestyle	1	0	0	0	0	0	1	0	0	0		600	2.1	1.5	1.7	2.1	0	0
157	65	65-74	28.3737	109	110	119	1			0	Moderate	1	0	1	0	0	0	1	0	0	0	Low (<5)	265	2.2	1.3	1.6	2.2	0	0
158	66	65-74	30.0838	112	157	224				1	Moderate	0	0	1	0	0	0	1	0	0	0	Moderate (5-9)	160	1.9	1.5	1.8	1.9	0	0
159	84	75-84	24.3025	98	151	214	0.9			0		1	0	0	0	0	0	1	0	0	0		240	1.5	1.5	1.6	1.6	0	0
160	84	75-84	29.7211	98	102	123		5.8	1	0	Moderate	1	1	1	0	0	0	1	1	0	0		390	1.7	1.7	1.7	1.7	0	0
161	66	65-74	30.5858	106	158	244	1.01			1	Moderate	1	0	1	0	0	0	1	0	0	0	High (10-14)	440	1.8	2.2	1.9	2.2	0	0
162	63	60-64	31.0735	115	130	133	1.39	5.3		1	Intense	1	1	1	0	0	0	1	0	0	0	Moderate (5-9)	396	1.5	2.1	2.1	2.1	0	0
163	77	75-84	27.0552	100	156	236	1.6	7.2		0	Moderate	1	1	1	0	0	0	0	0	0	0			1.8	1.5	1.7	1.8	0	0
164	71	65-74	22.8571	96	121	210	0.8			0	Moderate	1	0	1	0	0	0	0	0	0	0	Moderate (5-9)	180	1.4	1.2	1.4	1.4	0	0
165	78	75-84	21.2585	75	135					0	Sedentary lifestyle	0	0	0	0	0	0	0	0	0	0		600	1.4	1.2	1	1.4	0	0
166	74	65-74	24.7721	99	151	186	1.04			0	Moderate	1	0	1	0	0	0	1	0	0	0	Moderate (5-9)	196	1.9	1.8	1.8	1.9	0	0
167	79	75-84	27.5312	101	111	170	1.64		1	0	Intense	1	0	1	0	0	0	0	0	0	0		270	1.6	1.3	1.4	1.6	0	0
168	83	75-84	25.9095	96	125	139	1.05	5.2	1	0	Moderate	1	0	1	0	0	0	1	1	0	0		240	1.6	1.5	1.3	1.6	0	0
169	91	>84	25.2092	100	134	205	0.77		0	0	Moderate	1	0	0	0	0	0	0	0	0	1		195	1.8	1.6	1.7	1.8	0	0
170	66	65-74	23.8754	87	132	195	0.8			0	Intense	0	0	0	0	0	0	0	0	0	0	Low (<5)	135	2	1.9	2.1	2.1	0	0
171	80	75-84	23.1427	104	127	161	1.2			0	Moderate	1	0	1	0	0	0	1	0	0	0		240	1.8	1.8	2	2	0	0
172	80	75-84	29.7339	106	125	202	0.89		0	0	Moderate	1	0	1	0	0	0	0	0	0	0		360	2.7	2.9	2.4	2.9	0	0
173	67	65-74	27.9904	98	120	215	1.11		0	0	Intense	0	0	0	0	0	0	0	0	0	0	Moderate (5-9)	160	2.5	2.1	2.5	2.5	0	0
174	90	>84	22.9481	102	144	175	1.06			0	Moderate	1	0	0	0	0	0	1	0	0	0		240	2.5	2.3	2.5	2.5	0	0
175	81	75-84	24.7475	96	101	187	1.32		0	0	Moderate	1	0	1	1	0	0	1	0	0	0		230	1.3	2	1.3	2	0	0
176	77	75-84	26.0262	96	126	180				0	Moderate	1	0	1	0	0	0	0	0	0	0		240	1.3	1.6	2.3	2.3	0	0
177	78	75-84	26.1286	92	132	120	0.58	6.1	1	0	Sedentary lifestyle	1	1	1	0	0	0	1	1	0	0		720	2.1	2	1.3	2.1	0	0
178	74	65-74	29.7608	103	140	206	1.14	6	0	0	Moderate	0	0	1	0	0	0	1	0	0	0	Moderate (5-9)	167	1.6	1.8	1.8	1.8	0	0
179	72	65-74	30.4867	110	133	185	1.06		0	1	Sedentary lifestyle	1	0	1	0	0	0	1	0	0	0	Moderate (5-9)	76	2	2.1	2	2.1	0	0
180	69	65-74	24.3025	93	130	198	1		0	0	Intense	1	0	1	0	0	0	1	0	0	0	Low (<5)	121	2	1.8	1.8	2	0	0
181	68	65-74	30.7174	106	125	211	1.08	4.4	0	1	Moderate	0	0	0	0	0	0	1	0	0	0	Moderate (5-9)	123	2	2	1.9	2	0	0
182	63	60-64	28.0277	98	120	209	1.05	5	0	0	Moderate	0	0	0	0	0	0	1	0	0	0	Low (<5)	115	2.1	2.2	2.2	2.2	0	0
183	74	65-74	27.8852	98	112	141	1.18	7.3	0	0	Moderate	0	1	1	0	0	0	1	0	0	0	Low (<5)	158	1.7	2	1.7	2	0	0
184	77	75-84	33.1777	110	138	159	0.99	6.9	0	1	Sedentary lifestyle	1	1	1	0	0	0	1	1	1	0		213	2.2	1.9	1.9	2.2	0	0
185	76	75-84	29.4029	112	116	199	2.87	6.2	1	0	Sedentary lifestyle	1	0	1	0	0	0	0	0	0	0		219	1.9	2	2	2	0	0
186	68	65-74			156	231	1				Moderate	1	1	1	0	0	0	1	1	0	0	Moderate (5-9)	216	2.4	2.7	2.4	2.7	0	0
188	70	65-74	25.2493	101	136	178	1.04	5.5	0	0	Moderate	1	1	0	0	0	0	0	0	0	0	Moderate (5-9)	89	2	1.8	1.8	2	0	0
189	74	65-74	35.1112	120	117	186	0.97	5.8	0	1		0	0	1	0	0	0	1	0	1	0	Moderate (5-9)	214	2.3	2.4	2.4	2.4	0	0
190	70	65-74	25.1024	95	131	187	1.16	4.5	0	0	Moderate	0	0	0	0	0	0	0	0	0	0	Moderate (5-9)	127	2.5	2.3	2.4	2.5	0	0
191	67	65-74	24.0882	88	134	225	0.9	5.4	0	0	Moderate	0	0	1	0	0	0	0	0	0	0	Moderate (5-9)	223	1.8	2.3	2.3	2.3	0	0
192	62	60-64	27.102	103	125	215	0.9		0	0	Moderate	1	0	1	0	0	0	1	0	0	0	Low (<5)	256	1.6	1.8	1.8	1.8	0	0
193	65	65-74	29.4108	106	138	229	1	5.4		0	Sedentary lifestyle	1	0	1	0	0	0	0	0	0	0	Moderate (5-9)	243	1.8	2.3	2	2.3	0	0
194	79	75-84	26.0933	103	135	191	1.14	6.8	0	0	Sedentary lifestyle	1	1	0	0	0	0	1	1	0	0		31	2.2	2.2	2	2.2	0	0
195	67	65-74	29.7576	106	125	198	0.86		0	0	Intense	0	0	0	0	0	0	0	0	0	0	Moderate (5-9)	98	2.1	1.8	2.1	2.1	0	0
196	65	65-74	29.7619	110	150	214	1.16	5	0	0	Moderate	1	0	0	0	0	0	1	0	0	0	Moderate (5-9)	124	1.5	2.2	2.1	2.2	0	0
197	64	60-64	22.9819	89	122	199	1		0	0	Moderate	0	0	0	0	0	0	1	0	0	0	Low (<5)	80	2	1.9	2	2	0	0
198	78	75-84	29.7619	112	110	148	0.9	6.3	0	0	Moderate	0	1	1	0	0	0	1	0	0	0		73	2.1	2.2	2.1	2.2	0	0
199	64	60-64	28.3848	107	108	187	0.94		0	0	Moderate	0	0	0	0	0	0	1	0	0	0	Low (<5)	140	2.3	2.1	2.3	2.3	0	0
200	65	65-74	27.8852	98	111	211	0.95		0	0	Intense	0	0	0	0	0	0	0	0	0	0	Low (<5)	90	2	1.8	2	2	0	0
201	72	65-74	25.0399	94	127	170	0.93		0	0	Moderate	1	0	1	0	0	0	0	1	0	0	Low (<5)	107	2.3	1.8	1.9	2.3	0	0
202	65	65-74	24.5675	92	120	264	1.05	6.1	0	0	Moderate	0	0	1	0	0	0	1	0	0	0	Moderate (5-9)	56	1.7	2.1	2.1	2.1	0	0
203	64	60-64	29.9836	112	125	157	1	6.4	0	0	Moderate	1	1	1	0	0	0	1	0	0	0	Low (<5)	261	1.9	2.1	2.1	2.1	0	0
204	80	75-84	32.2979	112	125	247	1.16	6.1	0	1	Intense	1	1	1	0	0	0	1	0	0	0		207	1.8	2	1.8	2	0	0
205	63	60-64	26.3656	99	118	229	1.27		0	0	Intense	0	0	1	0	0	0	1	0	0	0	Low (<5)	108	2	2.3	2.3	2.3	0	0
206	72	65-74	24.0741	95	136	242	1.2		0	0	Intense	0	0	1	0	0	0	0	0	0	0	Moderate (5-9)	179	2.2	2	2	2.2	0	0
207	81	75-84	30.8329	108	146	194	1.14	6	0	1	Moderate	1	1	0	0	0	0	0	1	0	0		189	1.7	2.5	2.5	2.5	0	0
208	72	65-74	31.8339	105	130	158	1.61	5.7	1	1	Intense	1	1	1	0	0	0	1	0	0	0	Moderate (5-9)	63	1.8	1.9	2	2	0	0
209	63	60-64	29.0006	100	147	188	1.16	4.7	0	0	Moderate	0	0	1	0	0	0	0	0	0	0	Moderate (5-9)	76	2.1	2	2.3	2.3	0	0
210	62	60-64	26.398	98	130	231	0.8			0	Moderate	0	0	0	0	0	0	0	0	0	0	Low (<5)	171	2.4	2.1	2.1	2.4	0	0
211	66	65-74	27.4506	93	99	185	1.12		0	0	Intense	0	0	0	0	0	0	1	0	0	0	Low (<5)	120	2.6	2.4	2.4	2.6	0	0
212	64	60-64	24.4898	87	119	211	0.92		0	0	Sedentary lifestyle	0	0	1	0	0	1	1	0	0	0	Moderate (5-9)	105	2.3	2.1	2.3	2.3	0	0
213	70	65-74	30.3233	113	124	272	1.05	5.8	0	1	Sedentary lifestyle	0	0	1	0	0	0	1	0	0	0	Low (<5)	99	1.3	1.8	1.8	1.8	0	0
214	77	75-84	25.6896	100	132	195	1.23	6.7	0	0	Intense	0	1	1	0	0	0	1	0	0	0		165	1.8	1.8	1.7	1.8	0	0
215	66	65-74	24.9135	91	125	203	0.8			0	Intense	0	0	0	0	0	0	0	0	0	0	Low (<5)	117	2	2.1	2	2.1	0	0
216	84	75-84	22.7615	92	122	170	0.73		1	0	Intense	0	0	0	0	0	0	1	1	0	0		104	2.4	2.5	2.3	2.5	0	0
217	86	>84	23.8754		127	192	0.99	5.4	0	0	Moderate	0	0	0	1	0	0	1	0	0	0		93	2	2	1.9	2	0	0
218	70	65-74	23.7118	92	136	223	1.12	5.2	0	0	Moderate	0	1	0	0	0	1	1	0	1	0	High (10-14)	105	1.6	1.7	1.8	1.8	0	0
219	76	75-84	22.3133	87	130	139	1.6	8.9		0	Intense	1	1	0	0	0	1	1	1	0	0		213	1.6	2	1.9	2	0	0
220	88	>84	30.4867		120	172	1.17		0	1		1	1	1	0	0	0	1	0	1	0		420	1.6	1.6	1.7	1.7	0	0
221	69	65-74	24.0569	85	138	190	1.37	6.4		0	Moderate	1	1	0	0	0	1	1	0	0	0	High (10-14)	420	2	2	2	2	0	0
222	64	60-64	27.1416		126	215	1.03	5.9	0	0	Intense	0	0	1	0	0	0	1	0	0	0	Low (<5)	240	1.6	1.6	1.7	1.7	0	0
223	68	65-74	26.2164		127	159	0.99			0	Intense	0	0	0	0	0	0	1	0	0	0	Low (<5)	240	2.1	2.1	2.2	2.2	0	0
224	77	75-84	26.0617		118	197	1.23		0	0	Intense	1	0	1	0	0	0	1	0	0	0		240	2	1.7	2	2	0	0
225	70	65-74	24.4302		123	224				0	Moderate	0	1	0	0	0	0	0	0	0	0	Moderate (5-9)	300	2.3	2	2	2.3	0	0
227	75	75-84	29.0698		132	194	1.24			0	Intense	1	0	1	0	0	0	1	0	0	0		360	2	1.8	2	2	0	0
228	78	75-84	24.6755		130	185	0.99		0	0	Moderate	0	0	0	0	0	0	0	0	0	0		240	2.3	1.8	2	2.3	0	0
229	86	>84	27.0993		120	163	1			0	Intense	1	0	0	0	0	0	1	0	0	0		360	1.6	1.6	1.8	1.8	0	0
230	78	75-84	21.2031		113	195	1			0	Moderate	1	0	0	0	0	0	0	0	0	0		360	1.6		1.6	1.6	0	0
232	66	65-74	28.3737		125	189	1.04			0	Intense	1	0	0	0	0	0	0	0	0	0	Low (<5)	300	1.9	1.7	1.6	1.9	0	0
233	73	65-74	28.7268		132	149	1.4			0	Moderate	1	0	1	0	0	1	1	0	0	0	Moderate (5-9)	300	1.6	1.6	1.8	1.8	0	0
234	89	>84	22.7583		129	182	1.03	5.8		0	Moderate	1	1	0	0	0	0	1	0	0	0		300	1.5	1.5	1.6	1.6	0	0
235	69	65-74	33.2031	109	120	180	1.31	9.5		1	Moderate	1	1	0	0	0	0	0	0	0	0	Moderate (5-9)	300	1.9	1.6	1.9	1.9	0	0
236	74	65-74	25.3815		130	217	1.21			0	Intense	1	0	1	0	0	0	0	0	0	0	Moderate (5-9)	300	1.7	1.4	1.6	1.7	0	0
237	69	65-74	23.597		138	227	1.11			0	Intense	1	0	0	0	0	0	0	0	0	0	Moderate (5-9)	240	1.4	1.4	1.4	1.4	0	0
238	81	75-84	20.0692		102	232	0.97			0	Intense	1	0	0	0	0	1	1	0	0	0		300	2.3	2	1.4	2.3	0	0
239	66	65-74	28.7105		120	153	1.23		0	0	Intense	0	0	1	0	0	0	1	0	0	0	Low (<5)	840	1.5		1.6	1.6	0	0
240	80	75-84	23.7812	95	134	214				0	Intense	0	0	0	0	0	0	1	0	0	0		1020	2.5	3.5	3.4	3.5	1	1
241	69	65-74	33.91	116	125	200	1.68			1	Moderate	1	0	1	0	0	0	1	0	0	0	Moderate (5-9)	300	3.1	3.4		3.4	1	1
242	78	75-84	34.0636	132	135	208	0.72		1	1	Sedentary lifestyle	1	0	0	0	0	0	1	0	0	0		290	1.6	1.8	1.6	1.8	0	0
243	86	>84	21.7738	85	166	181	1.24	5.1	1	0	Sedentary lifestyle	1	0	1	0	0	0	1	0	0	0		165	1.8	2.1	2.5	2.5	0	0
244	63	60-64	31.8339	119	120	166	1.11	5.8		1	Moderate	1	1	0	0	0	0	1	0	0	0	Moderate (5-9)	720	1.3	2.2	1.9	2.2	0	0
245	69	65-74	34.3679	118	109	215	1.05		1	1	Intense	1	0	0	0	0	0	0	0	0	0	Moderate (5-9)	205	1.6	1.3	1.9	1.9	0	0
246	82	75-84	22.3133	86	135	169	1.33		1	0	Sedentary lifestyle	1	0	1	0	0	0	0	0	0	0		285	2	1.6	1.8	2	0	0
247	63	60-64	24.5779	84	126	183	0.69		0	0	Moderate	0	0	1	0	0	1	1	0	0	0	Moderate (5-9)	320	2	1.7	2.1	2.1	0	0
248	80	75-84	32.831	106	120	148	1.01	5.7	0	1	Moderate	1	0	1	0	0	0	0	1	0	0		267	2.2	1.6	1.7	2.2	0	0
249	65	65-74	28.3447	96	130	188	0.91		0	0	Moderate	0	0	1	0	0	0	1	0	0	0	Moderate (5-9)	160	2.5	1.6	1.8	2.5	0	0
250	77	75-84	29.0318	107	122	233	1.13		0	0	Moderate	1	0	0	0	0	0	1	0	0	0		270	2.1	1.8	1.9	2.1	0	0
251	81	75-84	35.6401	110	148	187	0.83	8.9		1	Moderate	1	1	1	0	0	0	0	0	0	0		495	2	2.3	1.9	2.3	0	0
252	75	75-84	26.8136	90	126	196	0.98	6.6	0	0	Intense	0	1	1	0	0	0	0	0	0	0		180	1.8	1.6	1.8	1.8	0	0
253	67	65-74	24.1672	73	129	258	1.09		0	0	Intense	0	0	1	0	0	0	0	0	0	0	Low (<5)	172	2	1.7	2.3	2.3	0	0
254	61	60-64	34.0301	121	142	196	0.96		0	1	Intense	1	0	0	0	0	1	1	0	0	0	High (10-14)	82	1.7	2	1.7	2	0	0
255	64	60-64	23.4586		135	186	0.9		0	0	Intense	1	0	1	0	0	0	1	0	0	0	Low (<5)	70	1.7	1.8	1.9	1.9	0	0
256	66	65-74	39.2565	123	128	150	0.9	5.7	0	1	Moderate	1	0	1	0	0	0	1	1	0	0	Low (<5)	471	1.6	4.1	3.4	4.1	1	1
257	78	75-84	27.7769	115	142	151	0.83		0	0	Intense	0	0	1	0	0	0	1	0	0	0		174	2	2.1	2.1	2.1	0	0
258	64	60-64	27.4587	99	135	258	1.23	5.5	0	0	Moderate	1	0	1	0	0	1	1	0	0	0	High (10-14)	57	1.6	1.7	1.7	1.7	0	0
259	63	60-64	31.2213	109	130	227	0.8			1	Intense	1	0	1	0	0	0	0	0	0	0	Low (<5)	174	1.9	1.8	1.9	1.9	0	0
260	81	75-84	26.8923	96	132	150	0.99	9.5	0	0	Moderate	0	1	1	0	0	0	1	0	0	0		72	2.3	1.8	1.7	2.3	0	0
261	77	75-84	28.7317	108	142	194	1.26	5.6	1	0	Moderate	1	0	1	1	0	0	1	0	0	0		57	1.9	2	2	2	0	0
262	70	65-74	23.9512	92	139	152	0.97	6	0	0	Intense	1	1	1	0	0	0	1	0	1	0	Low (<5)	183	1.6	1.7	1.6	1.7	0	0
263	65	65-74	27.4717	97	127	214	1.1	5	0	0	Sedentary lifestyle	1	0	0	0	0	0	0	0	0	0	Moderate (5-9)	93	1.9	2.1	2.1	2.1	0	0
264	64	60-64	30.4772	106	138	163	1.09			1	Moderate	0	0	0	0	0	1	1	1	0	0	Moderate (5-9)	178	1.8	1.7	1.8	1.8	0	0
266	65	65-74	24.7721	90	148	214	1.1			0	Moderate	1	0	0	0	0	1	1	0	0	0	High (10-14)	105	2	1.9	1.9	2	0	0
267	73	65-74	30.0838	108	130	170	1			1	Intense	1	0	1	0	0	0	1	1	0	0	Moderate (5-9)	166	1.9	1.8	1.9	1.9	0	0
268	76	75-84	26.2596		110	219	0.8	5.4		0	Intense	0	0	0	0	0	0	1	0	0	0		124	1.7	2	1.8	2	0	0
269	66	65-74	27.7389	115	139	205	1.02	7.2	0	0	Sedentary lifestyle	1	1	0	1	0	1	1	0	0	0	Very high (>=15)	169	2.2	1.8	2.3	2.3	0	0
270	64	60-64	31.2488	101	152	172	0.95	5.1	0	1	Moderate	1	0	1	0	0	1	1	0	0	0	High (10-14)	320	1.8	1.8	1.9	1.9	0	0
271	85	>84	29.7576	104	130	209	1.11	5.3	0	0	Sedentary lifestyle	0	0	1	0	0	0	1	1	0	0		112	2.1	2.1	2.1	2.1	0	0
272	69	65-74	20.4529		126	293				0	Intense	0	0	1	0	0	1	1	0	0	0	High (10-14)	480	1.7	1.7	1.7	1.7	0	0
273	84	75-84	26.6749	103	134	182	0.9		0	0	Intense	1	0	1	0	0	0	1	0	0	0		300	2.2	2	2.3	2.3	0	0
274	81	75-84	21.7776	86	130	181	1.3			0	Intense	1	0	0	0	0	0	0	0	0	0		420	2.1	2	2	2.1	0	0
275	70	65-74	26.5668		132	215	0.9	5.7	0	0	Intense	1	0	1	0	0	0	0	0	0	0	Moderate (5-9)	300	2.2	1.8	2	2.2	0	0
276	72	65-74	26.3958	102	146	202	0.86			0	Intense	0	0	1	0	0	0	1	0	0	0	Moderate (5-9)	240	2	1.6	2	2	0	0
277	66	65-74	29.3031	119	130	127	1.1			0	Moderate	1	1	1	0	0	0	0	0	0	0	Low (<5)	360	1.7	1.7	1.7	1.7	0	0
278	67	65-74	32.3143		130	211	1.31			1	Moderate	1	1	1	0	0	0	1	0	0	0	High (10-14)	300	1.9	1.9	2	2	0	0
279	87	>84	24.1633		135	229	1.58			0	Intense	1	0	0	0	0	0	0	0	0	0		360	1.7	1.6	1.5	1.7	0	0
280	74	65-74	29.9383	119	130	176	1.01			0	Moderate	1	0	1	0	0	1	1	0	0	0	Very high (>=15)	300	2.3	2.1	2.3	2.3	0	0
281	82	75-84	25.0995		135	201	1.27	7.1		0	Moderate	1	1	0	0	0	0	0	0	0	0		300	1.6	1.6	1.8	1.8	0	0
282	62	60-64	25.8264	92	124	203	0.9		0	0	Intense	0	0	0	0	0	0	0	0	0	0	Low (<5)	192	1.9	1.3	2	2	0	0
283	73	65-74	24.623	98	140	209	0.71		0	0	Moderate	1	0	0	0	0	0	1	0	0	0	Moderate (5-9)	160	2.1	1.7	2.1	2.1	0	0
284	83	75-84	36.0648	121	153	121	0.96			1	Moderate	1	1	1	0	0	1	1	0	0	0		434	2	1.6	1.4	2	0	0
285	66	65-74	22.7244	93	131	223	0.93	5.6	0	0	Moderate	1	0	1	1	0	1	1	0	0	0	Moderate (5-9)	120	2.4	2.2	2.5	2.5	0	0
286	72	65-74	26.1962	100	110	170				0	Intense	1	0	0	0	0	0	0	0	0	0		195	2	1.8	2.2	2.2	0	0
287	68	65-74	24.5089	92	119	223	1.01	6.3	0	0		0	0	1	0	0	0	0	0	0	0	Moderate (5-9)	210	1.9	1.8	1.8	1.9	0	0
288	67	65-74	32.872	113	133	183	0.87		0	1	Moderate	1	0	0	0	0	1	1	0	0	0	Moderate (5-9)	245	2	1.6	1.9	2	0	0
289	87	>84	24.8016	100	130	122	0.86	5.5	0	0	Moderate	1	1	1	0	0	0	1	0	0	0		190	2.1	2	2	2.1	0	0
290	69	65-74	25.9107	91	128	173	0.98		0	0	Moderate	0	0	0	0	0	0	1	0	0	0	Low (<5)	185	2	1.9	1.8	2	0	0
291	66	65-74	25.5102	101	118	160	1.19			0	Moderate	1	0	1	0	0	0	0	0	0	0	Low (<5)	49	1.9	1.8	1.9	1.9	0	0
292	76	75-84	25.5593	93	146	189	1.36	4.3	1	0	Moderate	1	0	1	0	0	0	1	0	0	0		292	1.6	1.8	1.7	1.8	0	0
293	74	65-74	29.4023	104	165	214	1.4		1	0	Moderate	1	0	0	0	0	0	0	1	0	0	High (10-14)	218	1.5	1.6	1.6	1.6	0	0
294	63	60-64	25.9787	98	120	229	1.24		0	0	Intense	0	0	0	1	0	0	1	0	0	0	Low (<5)	63	2	2.1	2.1	2.1	0	0
295	63	60-64	33.1398	112	113	161	1.57		1	1	Moderate	1	0	1	0	0	0	1	0	0	0	Low (<5)	93	1.9	1.8	1.9	1.9	0	0
296	66	65-74	25.2595	96	132	145	0.8	6.2		0	Sedentary lifestyle	0	1	1	0	0	0	1	1	0	0	Low (<5)	149	1.7	1.8	1.8	1.8	0	0
298	69	65-74	28.0822		135	179	1.05	5.6		0	Moderate	1	1	1	0	0	0	1	0	0	0	Moderate (5-9)	460	2.3	1.7	2	2.3	0	0
299	68	65-74	23.5102		132	274	1.14		0	0	Intense	0	0	1	0	0	0	1	0	0	0	Moderate (5-9)	420	1.7	1.6	1.5	1.7	0	0
300	66	65-74	30.4218		125	107	1.08	5.7	0	1	Moderate	0	1	0	0	0	0	1	0	0	0	Low (<5)	480	1.7	1.7	1.7	1.7	0	0
301	64	60-64	27.1148		122	161	1.15		0	0	Moderate	0	0	0	0	0	1	1	0	0	0	Moderate (5-9)	360	1.8	1.7	1.8	1.8	0	0
302	64	60-64	27.7634		140	90	1.7	7.3		0	Moderate	1	1	0	0	0	0	1	0	0	0		300	1.3	1.7	1.7	1.7	0	0
303	75	75-84	15.2353		138	165	0.86			0	Moderate	1	0	0	0	0	0	1	0	0	0		300	1.2		1.1	1.2	0	0
304	76	75-84	27.7551		139	175	0.99	7.8	0	0	Intense	1	1	0	0	0	0	1	0	0	0		420	1.7	1.4	1.4	1.7	0	0
305	84	75-84	27.1809	105	135	228	0.87	8		0	Moderate	1	1	1	0	0	1	1	0	0	0		300	1.1	1.2	1.2	1.2	0	0
306	72	65-74	33.8972		140	246	0.85	5.2	0	1	Moderate	1	0	1	0	0	0	1	0	0	0	High (10-14)	114	1.5	1.6	1.5	1.6	0	0
307	63	60-64	31.8367	105	128	273	1.12	6.5	0	1	Sedentary lifestyle	0	1	1	0	0	1	1	0	0	0	Moderate (5-9)	187	1.6	1.9	1.9	1.9	0	0
308	68	65-74	33.464	110	130	124	0.92	7.2		1	Sedentary lifestyle	1	1	1	0	1	0	1	0	0	0	Moderate (5-9)	325	1.5	1.8	1.8	1.8	0	0
309	68	65-74	28.6851	101	135	176	1	7	0	0	Intense	1	1	0	0	0	0	1	0	0	0	High (10-14)	312	2.2	1.8	1.8	2.2	0	0
310	63	60-64	26.4236	105	128	183	1.15	5.9	0	0	Sedentary lifestyle	0	0	1	0	0	0	1	0	0	0	Low (<5)	93	1.8	1.7	1.8	1.8	0	0
311	67	65-74	35.9954	112	127	176	0.99	7.9	0	1	Moderate	0	1	1	0	0	1	1	0	0	0	Moderate (5-9)	404	1.4	1.9	1.9	1.9	0	0
312	65	65-74	23.6652	87	133	244	1.25			0	Sedentary lifestyle	0	0	1	0	0	0	0	0	0	0	Moderate (5-9)	122	2	1.4	1.8	2	0	0
313	79	75-84	28.6689		138	215	1.13			0	Intense	1	0	0	0	0	1	1	0	0	0		300	1.6	1.8	1.8	1.8	0	0
314	77	75-84	23.5078		127	201	1.47			0	Moderate	1	0	0	0	0	0	0	0	0	0		300	2.1	2.2	2.1	2.2	0	0
315	71	65-74	33.8566		130	210	0.9	7.1		1	Moderate	1	0	0	0	0	0	1	0	0	0	Moderate (5-9)		1.3	1.5	1.4	1.5	0	0
316	68	65-74	31.4077		118	188	0.94		0	1	Moderate	0	0	0	0	0	1	1	0	0	0	Moderate (5-9)	300	1.6	1.6	1.7	1.7	0	0
317	73	65-74	39.5644		110	185	0.9			1	Moderate	1	0	0	0	0	1	1	0	0	1	High (10-14)	360	2.6	2.1	2.4	2.6	0	0
318	69	65-74	28.6851		135	190				0	Moderate	1	0	0	0	0	0	0	0	0	0	Moderate (5-9)	300	1.7	1.7	1.7	1.7	0	0
319	66	65-74	31.9559		100	164	1.36			1	Moderate	0	0	0	0	0	0	0	0	0	0	Moderate (5-9)	240	1.8	1.8	1.7	1.8	0	0
320	73	65-74	26.2917		132	246	1.2			0	Moderate	0	0	0	0	0	0	0	0	0	0	High (10-14)	270	1.6	1.6	1.7	1.7	0	0
321	66	65-74	26.7299		138	218				0	Moderate	0	0	1	0	0	0	0	0	0	0	Moderate (5-9)	300	1.7	1.8	1.8	1.8	0	0
322	72	65-74	31.4359	120	120	258	1	6.7	0	1	Moderate	1	1	1	0	0	0	1	1	0	0	High (10-14)	420	2.5	3.4	3.5	3.5	1	1
323	85	>84	28.7201	95	139	145	1.15			0		1	0	1	0	0	0	1	1	0	0		330	2	1.8	2	2	0	0
324	86	>84	17.4747	74	119	190	0.92		0	0	Moderate	1	0	0	0	0	0	1	0	0	0		135	1.8	1.1	1.6	1.8	0	0
325	74	65-74	25.1559	96	153	185	1.09		0	0	Moderate	1	0	1	0	0	0	0	0	0	0	Moderate (5-9)	252	2.4	1.7	2.3	2.4	0	0
326	67	65-74	32.3468	115	144	173	0.66	6.3	0	1	Moderate	1	1	1	0	0	0	1	0	0	0	Moderate (5-9)	330	1.8	1.8	2	2	0	0
327	71	65-74	25.0995	89	161	176	1.19			0	Intense	1	0	0	0	0	0	0	0	0	0	High (10-14)	180	2.2	2	1.8	2.2	0	0
328	75	75-84	29.0548	106	139	225	0.86	6	0	0	Moderate	1	1	1	0	0	0	0	0	0	0		140	1.8	1.7	1.6	1.8	0	0
330	82	75-84	31.2026	112	137	130	1.14	7.3	0	1	Moderate	1	1	0	0	0	0	0	0	0	0		187	1.8	1.6	1.5	1.8	0	0
331	66	65-74	28.4011	104	120					0	Intense	0	1	0	0	0	0	1	0	0	0			1.9	1.5	1.3	1.9	0	0
332	73	65-74	24.6097	99	132	153	1.16	5.6	0	0	Moderate	1	1	1	1	0	0	1	0	0	0	Moderate (5-9)	215	1.3	1.2	1.2	1.3	0	0
333	72	65-74	31.8773	112	150	207	0.72		0	1	Moderate	1	0	1	0	0	0	1	0	0	0	High (10-14)	128	2.3	1.8	2.3	2.3	0	0
334	67	65-74	25.3934	94	133	204	0.99		0	0	Intense	0	0	0	0	0	0	0	0	0	0	Moderate (5-9)	255	1.6	1.4	1.8	1.8	0	0
335	79	75-84	27.3438	97	143	162	0.96		0	0	Moderate	1	0	1	0	0	0	1	1	0	0		270	1.7	1.3	1.7	1.7	0	0
336	63	60-64	31.5334		130	162	0.93			1	Intense	1	0	1	0	0	0	1	0	0	0	Moderate (5-9)	300	1.6	1.5	1.7	1.7	0	0
337	74	65-74	32.9879		134	214	0.75			1	Moderate	1	0	1	0	0	0	1	0	0	0	Moderate (5-9)	360	1.6	1.6	1.6	1.6	0	0
338	63	60-64	29.0612		140	219	0.98		0	0	Intense	0	0	0	0	0	0	1	0	0	0	Moderate (5-9)	300	2	2	2.1	2.1	0	0
339	68	65-74	27.7778		176	220	1.23			0	Moderate	1	0	1	0	0	1	1	0	0	0	Moderate (5-9)	300	2	1.8	1.8	2	0	0
340	67	65-74	27.5134		126	208	1.04			0	Moderate	1	0	1	0	0	0	0	1	0	0	Low (<5)	300	1.2	1.6	1.6	1.6	0	0
341	80	75-84	26.8544		153	189	0.91			0	Moderate	1	0	0	0	0	0	0	0	0	0		360	1.6	1.5	1.6	1.6	0	0
342	67	65-74	25.9095		144	189	1.89			0	Moderate	1	0	1	0	0	0	1	0	0	0	Moderate (5-9)	420	1.7	1.7	1.6	1.7	0	0
343	81	75-84	25.5102	104	131	146	1.11		1	0	Moderate	1	0	0	0	0	0	0	1	0	0		154	2.1	2.3	2	2.3	0	0
344	67	65-74	33.9493	104	133	134	0.94	7.7	0	1	Intense	1	1	1	0	0	0	0	0	0	0	Moderate (5-9)	119	1.8	1.7	1.8	1.8	0	0
345	74	65-74	30.116	99	133	228	0.92		0	1	Intense	0	0	1	0	0	0	1	0	0	0	High (10-14)	97	1.7	1.7	1.7	1.7	0	0
346	69	65-74	32.2118	99	132	192	1.3		1	1	Moderate	1	0	0	0	0	0	1	0	0	0	Moderate (5-9)	66	1.7	1.7	1.7	1.7	0	0
347	79	75-84	30.3871	109	108	226	1.21	5.8	0	1	Moderate	1	0	0	0	0	0	1	0	0	0		168	1.4	2.3	2.3	2.3	0	0
348	62	60-64	33.2621	116	139	158	1.08	6.4	0	1	Intense	1	1	1	0	0	0	1	0	0	0	Moderate (5-9)	244	1.4	1.8	1.8	1.8	0	0
349	72	65-74	28.0404	98	136	196	1.02	5.5	0	0	Intense	1	0	1	0	0	1	1	0	0	0	Moderate (5-9)	90	1.6	1.6	1.6	1.6	0	0
350	68	65-74	33.464	107	142	131	0.9	7.9	0	1	Intense	1	1	0	0	0	1	1	0	0	0	High (10-14)	168	1.4	1.7	1.7	1.7	0	0
351	74	65-74	27.31		136	178	1.47	6.7		0	Moderate	1	1	0	0	0	0	1	0	0	0	High (10-14)	360	1.9	1.7	2	2	0	0
352	68	65-74	27.143		115	173	0.92			0	Moderate	1	0	1	0	0	0	1	0	0	0	Low (<5)	360	2	1.8	1.8	2	0	0
354	76	75-84	23.1084	92	116	180	0.85			0	Moderate	1	0	0	0	0	0	1	0	0	0		300	1.8	1.8	1.8	1.8	0	0
355	65	65-74	33.2479		116	221	1.15			1	Moderate	1	0	1	0	0	0	1	0	0	0	Low (<5)	240	1.6	1.6	1.6	1.6	0	0
356	76	75-84	32.0073	116	129	202	1.29	6.4	1	1	Sedentary lifestyle	1	0	1	0	0	0	1	0	1	0		414	1.9	1.8	2.3	2.3	0	0
358	77	75-84	24.3827	102	121	181	1.09		0	0		1	0	0	0	0	0	1	0	0	0		155	1.7	1.6	1.8	1.8	0	0
359	70	65-74	25.9095	95	148	168	1.03	5.5	0	0	Sedentary lifestyle	1	0	1	0	0	1	1	0	0	0	Very high (>=15)	132	1.8	1.7	1.8	1.8	0	0
360	72	65-74	40.6489	126	115	126	1.19	6.1	0	1	Moderate	1	0	1	0	0	0	1	0	0	0	Low (<5)	175	1.8	2	2	2	0	0
361	64	60-64		113	169	207	0.99		0		Sedentary lifestyle	0	0	0	0	0	1	1	0	0	0	High (10-14)	69	1.8	1.8	1.8	1.8	0	0
362	82	75-84	22.4059	83	130	204	1.4			0	Moderate	1	0	1	0	0	1	1	0	0	0		55	1.7	1.5	1.6	1.7	0	0
363	70	65-74	28.3604	99	149	184	1.2			0	Sedentary lifestyle	0	0	1	0	0	0	1	1	0	0	Moderate (5-9)	199	1.9	1.8	1.9	1.9	0	0
364	71	65-74	34.4777	122	138	195	1.2	5.5	0	1	Sedentary lifestyle	1	0	1	0	0	0	1	0	0	0	Moderate (5-9)	216	1.8	2.2	2.3	2.3	0	0
365	69	65-74	29.3962		141	236	1.33		1	0		0	0	0	0	0	0	1	0	0	0		300	1.9	1.7	2	2	0	0
366	68	65-74			116	158	0.74		1		Moderate	1	0	1	0	0	1	1	0	0	0	Moderate (5-9)	240	1.6	1.7	1.7	1.7	0	0
367	62	60-64	30.4367	100	134	179	1.07			1	Sedentary lifestyle	1	0	0	0	0	1	1	0	0	0	High (10-14)	300	1.8	1.6	1.7	1.8	0	0
368	73	65-74	32.5085	116	132	170	1	6.8		1		1	1	1	0	0	0	1	0	0	0	Moderate (5-9)	240	1.9	1.8	1.6	1.9	0	0
369	63	60-64	24.8163		120	188	1.02			0	Intense	0	0	0	0	0	0	0	0	0	0	Low (<5)	300	2	1.9	1.8	2	0	0
370	83	75-84	32.4074	123	138	211	0.87			1	Moderate	1	0	0	0	0	0	1	0	0	0		360		2.1	2	2.1	0	0
371	76	75-84	30.2189		133	131	0.95	6.3	0	1	Intense	1	1	1	0	0	0	1	0	0	0		360	1.7		1.7	1.7	0	0
372	62	60-64	32.2421		113	174	1.2	5.5	0	1	Moderate	0	0	0	0	0	0	1	0	0	0	Low (<5)	600	1.7	1.7	1.7	1.7	0	0
373	80	75-84	26.5731		128	230	1.3			0	Moderate	1	0	0	0	0	0	0	0	0	0		260	2	2	2	2	0	0
374	66	65-74	29.7608	112	136	232	0.92			0	Moderate	1	0	1	0	0	0	1	0	0	0	Low (<5)	735	1.2	1.8	1.8	1.8	0	0
375	65	65-74	29.7609	108	134	267	0.89		0	0	Moderate	0	0	1	0	0	0	1	0	0	0	Moderate (5-9)	170	2	2	2	2	0	0
376	79	75-84	32.2831	124	125	175	1.16	6.2	1	1	Moderate	1	1	1	0	0	0	1	0	0	0		390	1.8	1.6	1.9	1.9	0	0
377	66	65-74	27.4589	101	131	162	1.23		0	0	Intense	1	0	1	0	0	0	1	0	0	0	Moderate (5-9)	186	1.8	1.4	2.2	2.2	0	0
378	84	75-84	28.578	98	148	123	0.9	5.8	0	0	Moderate	1	1	1	1	0	0	1	1	0	0		125	1.8	1.6	1.8	1.8	0	0
379	85	>84	29.7619	111	110	171	1.26		1	0	Sedentary lifestyle	1	0	0	0	0	0	1	0	0	0		374	2.1	1.8	2	2.1	0	0
380	71	65-74	25.0995	103	133	138	0.77	6		0		1	0	1	0	0	0	1	0	0	0	Low (<5)	125	2.2	1.6	1.8	2.2	0	0
381	80	75-84	26.3656	104	108	114	0.96	8.4	0	0	Sedentary lifestyle	1	1	1	0	0	0	0	1	0	0		212	1.4	1.4	1.3	1.4	0	0
382	68	65-74	21.5451	83	166	257	1.04		0	0	Intense	0	0	1	0	0	0	1	0	0	0	Moderate (5-9)	185	2.4	2	2.3	2.4	0	0
383	87	>84	28.6851	105	131	203	1.22		0	0	Moderate	1	0	0	0	0	0	0	0	0	0		357	2	1.9	1.9	2	0	0
384	62	60-64	29.0688	101	139	222	0.7		0	0	Intense	1	0	1	0	0	0	0	0	0	0	Low (<5)	120	2	2	2	2	0	0
385	79	75-84	29.9688	99	134	167	0.86		0	0	Moderate	0	0	0	0	0	0	0	1	0	0		600	1.6	1.6	1.7	1.7	0	0
386	69	65-74	22.0243	90	112	235	1		0	0	Moderate	1	0	1	0	0	0	1	0	0	0	Low (<5)	120	1.7	1.7	1.9	1.9	0	0
387	67	65-74	28.7317	104	130	184	1.3		0	0	Moderate	1	0	1	0	0	1	1	0	0	0	High (10-14)	150	1.3	1.8	2	2	0	0
388	63	60-64	25.8264	96	132	211	0.96	5.4	0	0	Intense	1	0	0	0	0	1	1	0	0	0	Moderate (5-9)	120	2.2	1.8	1.9	2.2	0	0
389	70	65-74	17.9931	72	112	250	0.85		0	0	Moderate	0	0	1	1	1	0	1	0	0	0	Low (<5)	180	2.3	1.6	1.9	2.3	0	0
390	63	60-64	22.2753	80	134	208	1.27			0	Moderate	1	0	0	0	0	1	1	0	0	0	Moderate (5-9)	90	1.7	1.2	2.1	2.1	0	0
391	61	60-64	31.2461	121	129	153	0.78			1	Intense	0	0	0	0	0	1	1	0	0	0	Low (<5)	208	2	1.8	1.6	2	0	0
392	67	65-74	24.2215	102	120	237	1.03		0	0	Sedentary lifestyle	1	0	1	0	0	1	1	0	0	0		300	1.9	1.4	1.6	1.9	0	0
393	62	60-64	35.8564	125	120	125	0.94	6	0	1	Moderate	1	1	1	0	0	0	0	0	0	0	Low (<5)	420	1.2	1.6	1.6	1.6	0	0
394	70	65-74	20.7612	88	122	203				0	Moderate	0	0	0	0	0	0	0	0	0	0		195	2	1.3	1.9	2	0	0
395	79	75-84	24.7252	99	134	237	1.3		0	0	Moderate	1	0	1	0	0	0	0	0	0	0		120	2.1	1.8	2	2.1	0	0
396	65	65-74	24.6097	93	131	211	0.98	5.9	0	0	Moderate	0	0	1	0	0	0	1	0	0	0	Moderate (5-9)	120	2.2	1.8	1.8	2.2	0	0
397	74	65-74	27.4348	99	135	209	0.82		0	0	Moderate	1	0	0	0	0	0	0	0	0	0	Moderate (5-9)	221	1.5	1.3	1.6	1.6	0	0
398	71	65-74	30.116	121	117	125	1.25	6.8	0	1	Moderate	1	1	1	0	0	0	1	0	0	0	Low (<5)	181	2.1	1.8	1.8	2.1	0	0
399	67	65-74	27.3356	101	120	191	0.9			0	Moderate	0	0	0	0	0	0	1	0	0	0		418	2.3	1.6	2.3	2.3	0	0
400	65	65-74	26.1719	95	125	250	1.01	5.9	0	0	Moderate	1	1	1	0	0	0	1	0	0	0	High (10-14)	160	1.6	1.4	1.4	1.6	0	0
401	63	60-64	32.2421	122	138	145	0.95		0	1	Moderate	1	0	0	0	0	0	1	0	0	0	Low (<5)	615	1.7	1.6	1.9	1.9	0	0
402	65	65-74	26.398	98	168	219	0.93		0	0	Intense	1	0	1	0	0	0	0	0	0	0	Moderate (5-9)	120	1.6	1.8	2.1	2.1	0	0
403	74	65-74	27.3356	104	126	146				0	Moderate	0	0	1	0	0	0	1	0	0	0	Low (<5)	290	1.7	1.6	2	2	0	0
404	70	65-74	30.863	106	119	225	0.95		0	1	Intense	0	0	0	0	0	0	1	0	0	0	Moderate (5-9)	261	1.8	1.8	1.6	1.8	0	0
405	63	60-64	24.9135	94	120	227	0.8		0	0	Intense	0	0	1	0	0	1	1	0	0	0	Moderate (5-9)	145	1.8	1.6	1.9	1.9	0	0
406	66	65-74	45.8667	131	132	199	1.22	7.1	0	1	Sedentary lifestyle	1	0	1	0	0	0	0	1	0	0	Moderate (5-9)	160	1.9	2.5	2.5	2.5	0	0
407	71	65-74	24.5089	92	130	208	1.31		1	0	Moderate	1	0	1	0	0	0	0	0	0	0	Moderate (5-9)	227	2.6	1.6	1.8	2.6	0	0
408	75	75-84	28.7347	115	130	132	1.35	5.6	1	0	Sedentary lifestyle	1	0	1	1	0	0	1	1	0	0		113	2.1	3	2.9	3	1	1
409	80	75-84	23.9995	92	130	159	0.94	6.2	0	0	Moderate	0	1	1	0	0	0	1	0	0	0		76	2.1	1.8	1.8	2.1	0	0
410	64	60-64	33.4124		122	209	0.91		0	1		0	0	1	0	0	0	1	0	0	0	Low (<5)	153	1.9	1.8	1.9	1.9	0	0
411	71	65-74	24.6904	78	128	185	0.92	5.1	0	0	Intense	1	1	0	0	0	0	1	0	0	0	Moderate (5-9)	111	2	1.9	1.9	2	0	0
412	77	75-84	30.8596	109	138	196	0.93	8.8	0	1	Sedentary lifestyle	1	1	1	0	0	0	1	1	0	0		257	2.5	2.3	2.5	2.5	0	0
413	61	60-64	30.9617	108	130	174	1.17	5.6	0	1	Moderate	1	0	1	0	0	0	1	0	0	0	Low (<5)	112	2	2.1	2	2.1	0	0
414	64	60-64	31.1791	101	137	156	1.04	5.2	0	1	Intense	1	0	1	0	0	0	1	0	0	0	Low (<5)	107	2.1	1.8	1.9	2.1	0	0
415	67	65-74	21.2963	98	120	266	0.92			0	Moderate	0	0	1	0	0	1	1	0	0	0	High (10-14)	63	1.9	1.7	1.7	1.9	0	0
416	66	65-74	25.9516	94	125	203	0.8			0	Intense	0	0	0	0	0	0	0	0	0	0	Low (<5)	28	1.7	1.7	1.7	1.7	0	0
417	76	75-84	28.5156	101	119	166	1.37	5.7	1	0	Sedentary lifestyle	1	0	1	0	0	0	0	0	1	0		30	1.9	1.7	1.7	1.9	0	0
418	66	65-74	37.2024	141	122	200	0.99	6.7	0	1	Moderate	0	0	0	0	0	0	1	0	0	0	Moderate (5-9)	214	2	1.8	1.9	2	0	0
419	74	65-74	31.4879	97	131	132	1.76	7.6	1	1		0	1	1	0	0	0	1	0	0	1	Moderate (5-9)	58	1.3	1.5	1.5	1.5	0	0
420	77	75-84	30.111	108	115	161	0.98			1		0	0	1	1	0	0	1	0	0	0		32	2.3	2.1	2	2.3	0	0
421	71	65-74	26.3329	96	126					0	Intense	0	0	0	0	0	0	0	0	0	0		85	1.6	1.8	1.7	1.8	0	0
422	65	65-74	25.3515		110	178	0.97	5.6	0	0	Intense	0	0	1	0	0	1	1	0	0	0	Low (<5)	36	1.9	1.9	1.9	1.9	0	0
423	81	75-84	27.2173	109	131	171		5.1	1	0		0	0	0	1	0	0	1	0	0	0		88	1.9	1.8	2.1	2.1	0	0
424	64	60-64	26.0276	108	160	179	0.82	8.1	0	0	Moderate	0	1	0	1	0	0	1	0	0	0	High (10-14)	235	2.1	2	1.9	2.1	0	0
425	85	>84	30.4438	102	149	183	1.74	5.7		1	Moderate	1	0	1	0	0	0	1	0	0	0		370	2.1	1.8	2.1	2.1	0	0
426	82	75-84	25.9701	97	140	214	0.91	8.1	0	0	Moderate	1	1	0	0	0	0	1	0	0	1		160	1.3	1.4	1.2	1.4	0	0
427	75	75-84	26.2976	99	128	178	0.78	7.3	0	0	Moderate	1	1	0	0	0	0	1	0	0	0		59	1.9	1.8	1.8	1.9	0	0
428	69	65-74	32.8241	120	126	180	1.32	6.3	1	1		1	0	1	0	0	0	1	0	0	0	Moderate (5-9)	101	1.7	1.7	2	2	0	0
429	66	65-74	23.8751	100	135	160	0.95	5.8	0	0	Intense	0	0	1	0	0	0	1	0	0	0	Moderate (5-9)	108	1.9	1.9	2	2	0	0
430	85	>84	29.7527	106	104	198	1.06	6	0	0	Sedentary lifestyle	1	0	0	1	0	0	1	0	0	0		213	1.7	2.5	2.4	2.5	0	0
431	65	65-74	26.2346	104	149	223	1.11		0	0	Sedentary lifestyle	0	0	0	0	0	1	1	0	0	0	High (10-14)	201	2.1	2	1.8	2.1	0	0
432	65	65-74	23.6614	95	148	171	1.48		1	0	Moderate	1	0	1	0	0	1	1	1	0	0	Moderate (5-9)	139	1.7	1.7	1.9	1.9	0	0
433	68	65-74	33.5765	125	142	212	0.8	7.3	0	1	Sedentary lifestyle	1	1	0	0	0	0	1	0	0	0	Moderate (5-9)	120	1.9	2	1.8	2	0	0
434	76	75-84	25.8806	102	137	245	0.8	6		0	Intense	1	0	1	0	0	1	1	0	0	0		60	2	2	1.9	2	0	0
435	78	75-84	27.9904	102	134	180	1.74	7.9	1	0	Moderate	1	1	0	0	0	1	1	0	0	1		88	2.3	2.3	2.1	2.3	0	0
436	83	75-84	26.5731	101	155	177	0.82		0	0	Sedentary lifestyle	1	0	0	0	0	0	1	0	0	0		108	1.6	1.5	1.5	1.6	0	0
437	69	65-74	24.8591	101	122	255	0.87	6	0	0	Moderate	0	0	1	0	0	1	1	0	0	0	High (10-14)	82	1.6	1.3	1.7	1.7	0	0
438	81	75-84	26.7755	114	137	112	0.98	6		0	Moderate	0	1	1	0	0	0	1	1	0	1		108	1.7	1.8	1.7	1.8	0	0
439	87	>84	32.8125	108	142	140	1.05	7	1	1	Sedentary lifestyle	1	1	0	0	0	0	1	0	1	0		397	2	1.9	2	2	0	0
440	65	65-74	34.1903	123	134	141	1.09	6.8	0	1	Sedentary lifestyle	1	1	0	1	0	0	1	0	0	0	Moderate (5-9)	114	1.9	1.8	1.8	1.9	0	0
441	76	75-84	28.6035	108	135	243				0		1	0	0	1	0	1	1	0	0	0		180	1.8	1.8	1.8	1.8	0	0
442	64	60-64	25.8645	98	114	222	0.89	5.2	0	0	Intense	0	0	1	0	0	0	1	0	0	0	Low (<5)	128	2.1	1.6	1.7	2.1	0	0
444	71	65-74	23.6652		118	225	0.97		0	0	Sedentary lifestyle	0	0	0	0	0	1	1	0	0	0	Moderate (5-9)	105	1.6	1.8	1.6	1.8	0	0
445	63	60-64	22.7903	91	114	151	1.01	6.2	0	0	Moderate	0	1	1	0	0	0	0	0	0	0	Low (<5)	128	1.8	1.6	1.6	1.8	0	0
446	64	60-64	19.8407	90	130	185	1.1	4.2	0	0	Moderate	1	0	0	0	0	0	0	0	0	0	Moderate (5-9)	63	1.6	1.7	1.7	1.7	0	0
447	69	65-74	21.7776	85	125	196	0.68	8	0	0	Intense	0	1	1	0	0	0	0	0	0	0	Low (<5)	48	1.4	1.7	1.7	1.7	0	0
448	64	60-64	24.1115	80	174	192	1.17			0	Sedentary lifestyle	1	0	0	0	0	0	1	0	0	0	Low (<5)	128	1.6	2	1.7	2	0	0
449	65	65-74	30.4498	111	120	185	1.1	6.3	0	1		0	1	0	0	0	0	1	0	0	0	Low (<5)	75	1.7	1.7	1.7	1.7	0	0
450	75	75-84	27.0169	105	123	147	1.06	6.2	0	0	Intense	0	0	1	0	0	0	1	1	0	0		50	3.1	1.9	1.8	3.1	1	0
451	75	75-84	26.5432	107	134	156	0.9	5.6		0	Moderate	1	0	0	1	0	1	1	0	0	0		105	1.8	1.8	1.8	1.8	0	0
452	74	65-74	30.4367	106	146	212	1.16		0	1	Sedentary lifestyle	1	1	0	0	0	0	0	1	0	0	Very high (>=15)	70	2	1.7	1.7	2	0	0
453	79	75-84	31.5886	110	134	152	1.33	5.7	1	1	Moderate	1	1	1	0	0	0	0	1	1	0		144	1.5	1.5	1.5	1.5	0	0
454	66	65-74	34.8944	122	153	256	1.2		0	1	Sedentary lifestyle	0	0	1	0	0	0	1	0	0	0	Moderate (5-9)	173	1.7	2.1	2.1	2.1	0	0
455	63	60-64	25.763	97	154	168	0.92	9.1	1	0	Intense	0	1	1	0	0	0	0	0	0	0	High (10-14)	34	2	1.9	1.9	2	0	0
456	84	75-84	29.3575	107	133	175	0.8		0	0	Intense	1	0	0	0	0	0	0	0	0	0		369	1.7	1.8	2	2	0	0
457	83	75-84	27.7008	102	102	197	0.86		0	0	Moderate	1	0	0	0	0	0	0	0	0	0		231	1.8	1.7	1.8	1.8	0	0
458	66	65-74	25.2493	98	120	238	0.98			0	Intense	0	0	0	0	0	0	0	0	0	0	Low (<5)	186	1.7	1.8	1.8	1.8	0	0
459	66	65-74	23.8367	97	111	164	1.03		0	0	Moderate	0	0	0	0	0	0	1	0	0	0	Low (<5)	266	1.7	1.7	1.8	1.8	0	0
460	65	65-74	26.1286	98	133	216				0		0	0	1	0	0	1	1	1	0	0	Moderate (5-9)	527	1.9	1.8	1.8	1.9	0	0
461	71	65-74	27.2817	98	134	210	1.18	6.5	0	0	Intense	1	0	1	0	0	0	1	0	0	0	Moderate (5-9)	382	1.8	1.9	1.9	1.9	0	0
462	74	65-74	24.8358		135	234	1.25	4.7	0	0	Sedentary lifestyle	0	0	1	0	0	0	1	0	0	0	High (10-14)	245	1.4	1.5	1.5	1.5	0	0
463	63	60-64	27.7551	100	170					0	Moderate	0	0	0	0	0	0	1	0	0	0		180	2	1.8	1.8	2	0	0
464	74	65-74	22.7833	93	137	172	1.06	6.7	0	0	Intense	0	1	1	0	0	0	1	0	0	0	High (10-14)	180	1.9	1.7	1.7	1.9	0	0
465	61	60-64	25.3906	89	163	217	1.69	7	1	0	Moderate	0	1	1	0	0	0	1	1	0	0	High (10-14)	284	1.8	1.6	1.7	1.8	0	0
466	74	65-74	31.7739	114	133	151	0.98	5.9	0	1	Intense	0	0	1	0	0	0	1	0	0	0	Low (<5)	370	2	1.9	1.8	2	0	0
467	77	75-84	22.68	90	129	156	0.93	5.2	0	0	Sedentary lifestyle	1	0	1	1	0	1	1	0	0	1		335	2	2	2	2	0	0
468	78	75-84	24.6094	93	124	200	1.03		0	0	Moderate	1	0	1	0	0	0	1	0	0	0		66	2	1.7	2	2	0	0
469	76	75-84	28.0277	100	139	175	1.04	5.9	0	0	Intense	1	1	1	0	0	1	1	0	0	0		46	1.7	1.9	1.9	1.9	0	0
470	94	>84	22.7833	92	139	198	1	6.5		0	Moderate	1	1	1	0	0	0	1	0	0	0		143	2.6	1.8	1.8	2.6	0	0
471	77	75-84	30.8365	124	130	142	1.7	5.1	1	1	Sedentary lifestyle	1	0	1	1	0	0	1	1	0	0		179	1.7	1.8	1.8	1.8	0	0
472	62	60-64	30.9304	106	131	241	1.23	6.2		1	Intense	1	0	1	0	0	0	1	0	0	0	Moderate (5-9)	128	1.6	1.8	1.8	1.8	0	0
473	83	75-84	27.2509	101	124	188	1.28	5.7	1	0	Moderate	1	0	1	0	0	0	1	1	0	0		68	1.9	1.7	1.7	1.9	0	0
474	69	65-74	25.1024	89	120	174	0.9	5.5	1	0	Sedentary lifestyle	1	1	0	0	0	0	1	0	0	0	Moderate (5-9)	46	2	1.7	1.8	2	0	0
475	79	75-84	25.6612	102	130	241	1	4.9		0	Sedentary lifestyle	1	0	0	0	0	0	1	0	0	0		67	1.6	1.7	1.7	1.7	0	0
476	65	65-74	32.6294	104	133	257	1.29	5.8	0	1	Sedentary lifestyle	1	0	1	1	0	0	1	0	0	0	Moderate (5-9)	177	1.7	1.8	1.9	1.9	0	0
477	91	>84	30.8365	112	145	136	1.67		1	1	Sedentary lifestyle	1	0	1	0	0	0	1	0	0	0		58	1.6	1.9	1.9	1.9	0	0
478	79	75-84	29.3962	105	127	191	1.63	8.1	1	0	Sedentary lifestyle	1	1	0	0	0	0	0	0	0	0		118	1.6	1.7	1.6	1.7	0	0
479	84	75-84	29.7143	101	120	171	1.6	6.4	1	0	Sedentary lifestyle	1	1	0	0	0	0	1	0	0	0		101	1.7	1.8	1.7	1.8	0	0
480	69	65-74	27.5802	100	138	207	0.87	5.7	0	0	Intense	0	0	1	1	0	0	1	0	0	0	Moderate (5-9)	124	1.8	2	1.9	2	0	0
481	71	65-74	24.5675	97	139	182	0.97	8.3	0	0	Sedentary lifestyle	1	1	0	1	0	0	1	0	0	0	High (10-14)	84	1.8	1.7	1.7	1.8	0	0
482	73	65-74	24.9135	93	117	241	1.24		0	0	Intense	0	0	0	0	0	0	0	0	0	0	Moderate (5-9)	135	1.7	1.7	1.7	1.7	0	0
483	68	65-74	31.5537	108	139	242	0.76	6.1	0	1	Moderate	1	0	0	1	0	0	1	0	0	0	Moderate (5-9)	303	1.7	1.8	1.8	1.8	0	0
484	65	65-74	18.7242	82	125	214	0.98	5.6		0	Moderate	0	0	0	0	0	1	1	0	0	0	Moderate (5-9)	156	1.7	1.6	1.8	1.8	0	0
485	75	75-84	27.4691	103	138	149	0.78	6.4	0	0	Moderate	1	1	0	0	0	0	1	0	0	0		144	1.7	1.8	1.8	1.8	0	0
486	67	65-74	31.378	107	119	160	1.27	5.7	0	1	Moderate	0	1	1	0	0	0	1	0	0	0	Moderate (5-9)	82	1.6	1.7	1.7	1.7	0	0
487	79	75-84	28.441		110	183	1.21		0	0		0	0	0	0	0	0	0	0	0	0		53	1.7	1.7	1.8	1.8	0	0
488	64	60-64	28.7319	109	118	189	0.9			0		0	0	0	0	0	0	1	0	0	0	Low (<5)	59	1.8	1.7	1.7	1.8	0	0
489	77	75-84	29.4076	100	138	148	0.9		0	0	Moderate	1	0	0	0	0	0	0	0	0	0		53	2	2	2	2	0	0
490	79	75-84	32.716	114	140	230			1	1	Sedentary lifestyle	1	0	1	0	0	0	0	0	0	0		227	1.8	1.8	1.7	1.8	0	0
491	67	65-74	35.4172	119	136	243	0.82		0	1	Moderate	0	0	0	1	0	0	1	0	0	0	High (10-14)	219	1.8	1.7	1.8	1.8	0	0
492	71	65-74	28.257		120	230				0	Moderate	1	0	0	0	0	0	1	0	0	0	Moderate (5-9)	135	1.8	1.7	1.7	1.8	0	0
493	76	75-84	23.3234	93	119	196	1.14	5.4		0		0	0	0	0	0	0	1	0	0	0		43	1.8	1.6	1.9	1.9	0	0
494	64	60-64	26.3329	103	135	302	0.86			0	Moderate	0	0	1	0	0	0	1	0	0	0	Moderate (5-9)	54	1.9	1.8	1.8	1.9	0	0
495	73	65-74	22.7244	92	122	255	1.21		0	0	Intense	0	0	1	0	0	0	1	0	0	0	Moderate (5-9)	89	1.7	1.7	1.6	1.7	0	0
496	64	60-64	25.0829	94	127	183	1.17	7.2		0	Intense	1	1	1	0	0	1	1	0	0	0	Moderate (5-9)	154	1.6	1.9	1.6	1.9	0	0
497	74	65-74	27.0641	101	135	228	1.32		1	0	Moderate	0	0	0	0	0	0	0	0	0	0	Moderate (5-9)	98	1.7	2	2	2	0	0
498	61	60-64	28.7317	104	143	170	0.86	5.4	0	0	Moderate	1	0	0	0	0	0	1	0	0	0	Low (<5)	215	2	1.8	1.9	2	0	0
499	69	65-74	30.4867	115	113	187	0.97	5	0	1	Intense	1	0	1	0	0	0	1	0	0	0	Low (<5)	428	1.8	1.7	1.8	1.8	0	0
500	68	65-74	25.9107	94	116	154	0.78	6.6	0	0	Sedentary lifestyle	0	1	1	1	0	0	1	0	0	0	Low (<5)	172	1.5	1.6	1.6	1.6	0	0
501	69	65-74	25.7657	96	122	224	1	5.5	0	0	Intense	1	0	1	0	0	0	1	0	0	0	Low (<5)	104	1.7	1.6	1.7	1.7	0	0
502	70	65-74	26.8136	100	125	196	1.22	6	0	0	Moderate	1	1	1	0	0	1	1	0	0	0	High (10-14)	59	1.8	1.8	1.8	1.8	0	0
503	72	65-74	24.9199	94	103	196	1.1			0	Moderate	0	0	0	0	0	0	0	0	0	0		81	2.3	1.9	2	2.3	0	0
504	66	65-74	26.6436	92	135	195	0.82	5.4	0	0	Moderate	0	0	1	0	0	0	0	0	0	0	Low (<5)	117	2.3	1.7	1.8	2.3	0	0
505	63	60-64	28.6048	92	129	232	0.9	5	0	0	Moderate	1	0	1	0	0	0	1	0	0	0	Low (<5)	92	1.8	1.6	1.7	1.8	0	0
506	78	75-84	30.1038	102	145	183	0.98	4.2	0	1	Intense	1	0	0	0	0	0	1	0	0	0		284	1.6	1.6	1.6	1.6	0	0
507	74	65-74	20.9573	80	124	203	1.08			0	Moderate	1	0	1	0	0	0	0	0	0	0	Low (<5)	96	1.8	1.9	1.9	1.9	0	0
508	65	65-74	25.1559	97	125	130	0.76	5.8		0	Sedentary lifestyle	1	1	1	0	0	0	1	0	0	0	Low (<5)	133	2	2.7	2.7	2.7	0	0
509	73	65-74	28.2828	93	106	230	1.07	6	0	0	Moderate	0	0	1	1	0	0	1	0	0	0	Moderate (5-9)	113	2	1.9	1.8	2	0	0
510	74	65-74	27.4714	86	144	164	0.95	4.5	0	0	Moderate	1	0	0	0	0	0	0	0	0	0	High (10-14)	72	1.8	1.8	1.8	1.8	0	0
511	68	65-74	28.2284	96	152	179	0.91	6.1	0	0	Moderate	1	1	1	0	0	1	1	0	0	0	Very high (>=15)	153	1.7	1.6	1.6	1.7	0	0
512	70	65-74	22.4088	90	110	240	1.08	5.1	1	0	Intense	1	0	1	0	0	0	0	0	0	0	Low (<5)	44	2.1	2.1	2	2.1	0	0
513	68	65-74	28.4091	106	125	220	1.24	4.2	1	0	Intense	1	0	0	0	0	0	0	0	0	0	Low (<5)	51	1.8	2	1.8	2	0	0
514	61	60-64	27.7769		122	191	1.01	5	0	0		1	0	1	0	0	0	1	0	0	0	Low (<5)	60	1.7	1.8	1.8	1.8	0	0
515	83	75-84	31.5886	100	145	211	1.1	5.4	1	1	Moderate	1	0	1	0	0	0	1	0	0	0		85	1.8	1.7	1.8	1.8	0	0
516	67	65-74	33.1398	115	131	150	0.9			1	Moderate	1	1	0	0	0	0	1	0	0	0	Moderate (5-9)	211	1.8	2	2	2	0	0
517	61	60-64	28.075	92	124	164	1.14			0	Moderate	0	0	0	0	0	0	1	0	0	0	Low (<5)	111	2.5	1.8	1.9	2.5	0	0
518	61	60-64	23.3747	93	139	194	0.91			0	Moderate	0	0	0	0	0	1	1	0	0	0	Moderate (5-9)	89	1.7	1.6	1.5	1.7	0	0
519	82	75-84	26.4236		145	160	1.39	7.8	1	0	Sedentary lifestyle	1	1	1	0	0	0	1	1	1	0		135	2.1	2.1	2	2.1	0	0
520	71	65-74	30.2189	114	129	192	0.64	6.9	0	1	Moderate	1	1	1	0	0	0	1	0	0	0	Moderate (5-9)	83	1.7	1.7	1.8	1.8	0	0
521	75	75-84	29.3724	96	134	205	1	7.1	0	0	Intense	1	1	0	1	0	1	1	0	0	0		307	1.8	1.6	1.6	1.8	0	0
522	82	75-84	21.2183	90	125	237	0.85		0	0	Moderate	0	0	1	0	0	0	0	0	0	0		78	1.9	1.8	1.8	1.9	0	0
523	78	75-84	21.83	79	152	156	1.01		0	0	Moderate	0	0	1	0	0	1	1	0	0	0		289	1.7	1.6	1.6	1.7	0	0
524	85	>84	28.1969	96	142	190	1.24		1	0	Sedentary lifestyle	1	0	0	0	0	0	1	0	0	0		63	1.5	1.7	1.6	1.7	0	0
525	78	75-84	23.5294	102	152	243	0.9			0	Moderate	0	0	1	0	0	0	0	0	0	0		113	1.7	1.7	1.6	1.7	0	0
526	71	65-74	30.7934	111	157	195	1.07	5	0	1	Moderate	1	0	1	0	0	0	0	0	0	0	Moderate (5-9)	117	2	1.9	2	2	0	0
527	69	65-74	29.7608	116	139	260	1.12	7.3		0	Moderate	0	1	1	0	0	0	1	0	0	0	High (10-14)	300	2	3.7	3.2	3.7	1	1
528	85	>84	27.3797		116	156	1.14		0	0	Moderate	0	0	0	0	0	0	1	0	0	0		300	1.8	1.8	1.8	1.8	0	0
529	78	75-84	24.0055	89	141	227	0.82		0	0	Moderate	1	0	0	0	0	0	1	0	0	0		240	1.8	1.6	2	2	0	0
530	64	60-64	29.7442	106	145	160	0.92	7.8		0	Intense	0	1	1	0	0	0	0	0	0	0	High (10-14)		1.7	1.8	1.7	1.8	0	0
531	62	60-64	24.114		141	153	0.91			0		0	0	0	0	0	1	1	0	0	0		300	2.5	1.8	1.9	2.5	0	0
532	68	65-74	25.9095		120	128	1.02	6.3		0	Moderate	0	1	1	0	0	0	0	0	0	0	Low (<5)	300	1.7	1.6	1.7	1.7	0	0
533	82	75-84	30.4705		172	106	1.32			1		1	0	0	0	0	0	0	0	0	0		300	2.4	1.7	2.1	2.4	0	0
534	64	60-64		97	131	169	1.05					1	0	1	0	0	0	1	0	0	0		360	2	1.9	1.9	2	0	0
535	67	65-74	27.0416	109	111	221	0.92	6.4		0	Moderate	0	1	0	0	0	0	0	0	0	0	Low (<5)	300	1.8	1.7	1.8	1.8	0	0
536	65	65-74	31.5721	108	130	256	1.3	6.4		1	Sedentary lifestyle	1	1	1	0	0	0	1	0	0	0	High (10-14)	300	1.7	1.7	1.4	1.7	0	0
537	68	65-74	25.4327		126	187	1.05		0	0	Moderate	0	0	0	0	0	0	1	0	0	0	Low (<5)	420	1.8	1.7	1.7	1.8	0	0
538	70	65-74	26.1286		151	158	0.82			0	Moderate	1	0	0	0	0	0	1	0	0	0	Low (<5)	240	1.7	1.9	1.8	1.9	0	0
539	62	60-64	26.0617		130	125				0	Intense	0	1	1	0	0	0	1	0	0	0	Low (<5)	240	1.7	1.6	1.7	1.7	0	0
540	67	65-74	28.089		133	192	1.09			0	Intense	1	0	1	0	0	0	0	0	0	0	Low (<5)	300	1.7	1.6	1.4	1.7	0	0
541	76	75-84	22.9819	93	117	151	1.05		0	0	Moderate	1	0	1	0	0	1	1	0	0	0		240	2	2.1	2	2.1	0	0
542	71	65-74	33.0295		133	167	0.89			1	Moderate	1	0	0	0	0	0	1	0	0	0	Moderate (5-9)	300	1.9	2	2.1	2.1	0	0
543	62	60-64	31.6735		114	150	0.71	6.1		1	Moderate	1	0	1	0	0	0	1	0	0	0	Low (<5)	240	1.8	1.8	1.8	1.8	0	0
544	78	75-84	32.3265	114	123	183	1.6	6.7		1	Sedentary lifestyle	1	1	0	0	0	0	1	0	0	0		240	1.7	1.7	1.7	1.7	0	0
545	66	65-74	32.1929		187					1	Moderate	1	0	0	0	0	0	1	0	0	0		300	2	2	2	2	0	0
546	82	75-84	22.5896	90	115	173	1.02			0	Intense	1	0	1	0	0	0	1	0	0	0		300	1.4	1.4	1.4	1.4	0	0
547	69	65-74	27.8852	101	127	283				0	Intense	0	0	0	0	0	0	1	0	0	0	Moderate (5-9)	360	1.7	1.6	1.8	1.8	0	0
548	65	65-74	25.6489	68	130	160	1.09			0	Moderate	1	0	0	0	0	0	0	0	0	0	Low (<5)	300	1.8	1.8	1.8	1.8	0	0
549	70	65-74	29.7458	113	138	187				0	Moderate	0	0	0	0	0	0	1	0	0	0	Low (<5)	240	1.8	1.6	1.7	1.8	0	0
550	63	60-64	28.7319	103	136	143	1.1			0	Moderate	1	0	1	0	0	0	1	0	0	0	Low (<5)	300	2	1.8	2	2	0	0
551	69	65-74	25.763		134	277	1.34			0	Moderate	0	0	0	0	0	0	1	0	0	0	Moderate (5-9)	300	1.6	1.8	1.9	1.9	0	0
552	62	60-64	25.8264		119					0	Moderate	0	0	0	0	0	1	1	0	0	0		240	1.8	1.7	1.7	1.8	0	0
553	65	65-74	24.4473		151	233				0	Intense	0	0	0	0	0	1	1	0	0	0	High (10-14)	360	1.6	1.4	1.4	1.6	0	0
554	63	60-64	27.7634	100	139	253	1			0	Moderate	1	0	1	0	0	1	1	0	0	0	High (10-14)	240	1.8	1.7	1.7	1.8	0	0
555	67	65-74	32.9796							1		0	0	0	0	0	0	1	0	0	0		240	1.6	1.8	2	2	0	0
556	66	65-74	24.2215		123					0	Intense	0	0	0	0	0	0	0	0	0	0		300	2	1.7	1.8	2	0	0
557	62	60-64	28.075		119	105	0.7	7.4		0	Intense	1	1	1	0	0	0	0	0	0	0	Low (<5)	300	1.9	1.6	1.7	1.9	0	0
558	65	65-74	24.6755		108	320				0	Moderate	0	0	0	0	0	1	1	0	0	0	Very high (>=15)	240	1.9	2	2	2	0	0
559	65	65-74	24.6914		120	199	1			0	Moderate	1	0	0	0	0	0	0	0	0	0	Low (<5)	300	2.2	1.8	2	2.2	0	0
560	66	65-74	31.7418		137	146	1.94		1	1	Moderate	0	0	0	0	0	1	1	0	0	0		300	1.3	1.4	1.5	1.5	0	0
561	66	65-74	27.8159	91	128	187				0	Moderate	1	0	0	0	0	0	1	0	0	0	Low (<5)	180	1.6	1.6	1.6	1.6	0	0
562	65	65-74	31.8047	100	160	232	0.92		0	1	Moderate	1	0	0	0	0	0	1	0	0	0	Moderate (5-9)	240	1.8	2	2	2	0	0
563	64	60-64	27.4286	96	138	186				0	Moderate	1	0	1	0	0	1	1	0	0	0	Moderate (5-9)	300	1.9	1.6	1.8	1.9	0	0
564	67	65-74	20.5289		106	167	1.18		0	0	Intense	0	0	0	0	0	0	1	0	0	0	Low (<5)	300	2.2	1.8	1.8	2.2	0	0
565	82	75-84	27.968		140	178	1.27	5.9		0	Sedentary lifestyle	1	1	0	0	0	0	0	0	0	0		240		1.6	1.6	1.6	0	0
566	63	60-64	23.8895		110	224	0.85		0	0	Intense	0	0	0	0	0	0	0	0	0	0	Low (<5)	360	1.8	1.6	1.7	1.8	0	0
567	67	65-74	29.4118	97	144	147	0.79	7.7		0		1	1	1	0	0	0	0	0	0	0	Low (<5)	300	2	1.8	1.8	2	0	0
568	67	65-74	24.6097	95	137	163				0	Moderate	1	0	1	0	0	0	1	0	0	0	Moderate (5-9)	300	1.8	1.6	1.7	1.8	0	0
569	62	60-64	27.102							0	Intense	0	0	0	0	0	0	1	0	0	0		300	2.4	2.1	2.7	2.7	0	0
570	66	65-74	25.763	99	133	288	1.08	7.7		0	Sedentary lifestyle	1	1	1	0	0	0	1	0	0	0	Moderate (5-9)	30	1.9	1.6	1.7	1.9	0	0
571	62	60-64	29.6427	99	120	163				0	Moderate	0	0	0	0	0	0	0	0	0	0	Low (<5)	300	1.9	1.7	1.6	1.9	0	0
572	81	75-84	24.977		153	156	0.99	6.2		0	Moderate	1	0	1	0	0	0	1	0	0	0			1.8	1.8	1.8	1.8	0	0
573	70	65-74	29.0174	96	124	198	0.98			0		1	0	0	0	0	0	1	0	0	0	Moderate (5-9)	300	1.7	1.8	1.8	1.8	0	0
574	62	60-64	27.1267		120	198				0	Intense	0	0	0	0	0	0	1	0	0	0		240	2.5	2.2	2.2	2.5	0	0
575	68	65-74	32.112	112	139	153	0.85	7.2		1	Moderate	1	1	1	0	0	0	1	0	0	0	Moderate (5-9)	240	1.6	1.6	1.6	1.6	0	0
576	70	65-74	27.6361	100	132	106	1.07		0	0	Moderate	1	0	1	0	0	1	1	1	0	0	Moderate (5-9)	300	1.5	2	1.8	2	0	0
577	64	60-64	34.6021	117	155	169	1.18	7.8		1	Sedentary lifestyle	1	1	1	0	0	1	1	0	0	0	Very high (>=15)	300	1.8	1.9	1.8	1.9	0	0
578	62	60-64	21.6049		145	180	0.98			0	Intense	0	0	0	0	1	0	1	0	0	0	Low (<5)	300	2	1.9	2.4	2.4	0	0
579	68	65-74	22.7204	97	175	219	0.8			0	Moderate	1	0	0	0	0	1	1	0	0	0	Moderate (5-9)	300	1.8	1.8	1.7	1.8	0	0
580	71	65-74	28.0664		131	199	0.9	5.9		0	Intense	1	1	1	0	0	0	1	0	0	0	Moderate (5-9)	240	2	1.8	2	2	0	0
581	69	65-74	24.4418		139	148	0.8	7.6		0	Moderate	1	0	1	0	0	0	1	1	0	0	Low (<5)	300	1.8	1.7	2.1	2.1	0	0
582	84	75-84	22.6474	87	111	175	1.4			0	Sedentary lifestyle	1	1	0	0	0	0	0	0	0	0		300	1.9	1.9	1.7	1.9	0	0
583	76	75-84	23.7196	104	122	247				0	Moderate	0	0	0	0	0	1	1	0	0	0		240	1.9	1.8	1.8	1.9	0	0
584	69	65-74	27.2173	105	147	147	0.91			0	Moderate	1	1	1	0	0	0	0	0	0	0	Moderate (5-9)	300	2.3	1.7	1.9	2.3	0	0
585	65	65-74	30.1162	103	125	129	1			1	Sedentary lifestyle	1	1	1	0	0	1	1	0	0	0	Moderate (5-9)	180	1.8	1.6	1.7	1.8	0	0
586	78	75-84	30.1162	116	132	222	1.01			1	Moderate	1	0	1	0	0	0	1	0	0	0		240	1.9	1.8	2	2	0	0
587	82	75-84	28.0864	119	122	172	1.26			0	Moderate	1	1	0	0	1	0	1	0	1	0		300	2.7	2.3	2.4	2.7	0	0
588	72	65-74	29.7608	109	138	138	1.99	7.2		0	Moderate	1	1	1	0	0	0	1	0	0	0	Moderate (5-9)		1.7	1.7	1.7	1.7	0	0
589	76	75-84	24.841	99	118	146	1.07			0	Moderate	0	0	0	0	0	0	1	0	0	0		300	2.1	2.2	1.9	2.2	0	0
590	74	65-74	33.7925	112	120	195	1.08		0	1	Moderate	1	0	1	0	0	0	1	0	0	0	Moderate (5-9)		2.4	2	2.5	2.5	0	0
591	64	60-64	21.0616	86	174	196	0.9		0	0	Moderate	0	0	0	1	0	0	1	0	0	0	Low (<5)	300	2.1	1.9	1.7	2.1	0	0
592	66	65-74	29.6296	108	107	151	0.89		0	0	Moderate	1	0	1	0	0	1	1	0	0	0	Moderate (5-9)	300	1.8	1.8	1.9	1.9	0	0
593	71	65-74	33.2265	105	140	248	1.25	7		1	Moderate	1	1	1	0	0	1	1	0	0	0		240	1.8	1.7	1.7	1.8	0	0
594	63	60-64	26.7949		143	185	1.19			0	Moderate	1	0	0	0	0	0	0	0	0	0	Moderate (5-9)	300	2.4	2	2.5	2.5	0	0
595	62	60-64	26.7949		140	153	0.9			0	Sedentary lifestyle	1	0	1	0	0	1	1	0	0	0	Moderate (5-9)	420	1.7	1.6	1.6	1.7	0	0
596	73	65-74	25.5593	115	122	173	1			0	Moderate	1	0	0	0	0	0	1	0	0	0	Moderate (5-9)	360	1.7	1.6	1.8	1.8	0	0
597	71	65-74	29.34	97	120	220	1.03			0	Moderate	1	0	0	0	0	0	0	0	0	0	Moderate (5-9)	300	1.8	1.6	1.7	1.8	0	0
598	80	75-84	32.3232		167	167	1.26			1		1	1	1	0	0	1	1	0	0	1		480	1.8	1.6	1.6	1.8	0	0
599	71	65-74	31.4398	119	119	205	1.03			1	Moderate	1	0	1	0	0	0	0	0	0	0	Moderate (5-9)	240	2.3	2.1	2.2	2.3	0	0
600	84	75-84	30.1205	103	120	129	0.97	7		1	Moderate	1	1	1	0	0	0	1	0	0	0		240	2	1.8	1.9	2	0	0
601	67	65-74	33.6327		116	174				1	Moderate	1	1	1	0	0	0	1	0	0	0	Moderate (5-9)	300	1.8	1.6	1.8	1.8	0	0
602	74	65-74	21.4533		154	177	0.84			0	Moderate	1	0	0	0	0	0	0	0	0	0	Moderate (5-9)	300	2.3	1.8	2	2.3	0	0
603	72	65-74	25.6489		141	216	0.96	7		0	Moderate	1	1	0	0	0	1	1	0	0	0	Very high (>=15)		1.9	1.9	1.8	1.9	0	0
604	63	60-64	30.111	116	110	128	1.4	8		1	Moderate	1	1	0	0	0	0	1	1	0	0	Low (<5)	360	1.8	1.9	1.7	1.9	0	0
605	61	60-64	24.3072		136	178	1			0	Intense	0	0	0	0	0	1	1	0	0	0	Moderate (5-9)	360	2.3	1.8	2.3	2.3	0	0
606	63	60-64	25.4017	100	117	190	1.2			0	Intense	1	0	0	0	0	0	0	0	0	0	Moderate (5-9)	240	2	2	2.2	2.2	0	0
607	71	65-74	33.6327	118	132	183	1	6.9		1	Sedentary lifestyle	1	1	1	0	0	0	0	0	0	0	Moderate (5-9)	300	2	1.9	1.8	2	0	0
608	64	60-64	22.1453		110	140				0	Moderate	1	0	1	0	0	0	1	0	0	0	Low (<5)	300	1.8	1.8	2	2	0	0
609	62	60-64	27.102	108	123	180	1.4	5.9		0	Moderate	1	1	0	0	0	0	0	0	0	0	Moderate (5-9)	300	1.8	1.9	2	2	0	0
610	67	65-74	26.7698		144	234	1.16			0	Intense	1	0	1	0	0	0	1	0	0	0	Low (<5)	300	1.8	1.6	1.7	1.8	0	0
611	69	65-74	25.3934		130	183	0.99		0	0	Moderate	0	0	0	0	0	0	1	0	0	0	Low (<5)	240	2	1.8	1.6	2	0	0
612	72	65-74	25.7657		137	195	0.89			0	Intense	1	0	0	0	0	1	1	0	0	0	High (10-14)	240	2.2	2	2.2	2.2	0	0
613	84	75-84	32.4219	117	147	186	1.31		1	1	Moderate	1	0	0	0	0	0	0	0	0	0		300	1.6	1.6	1.4	1.6	0	0
614	87	>84	25.6055		111	239	1.35			0	Moderate	1	0	0	0	0	1	1	0	0	0		300	2.3	1.8	2	2.3	0	0
615	70	65-74	27.0169	96	117	261	1.1		0	0	Intense	1	0	0	0	0	0	1	0	0	0	Moderate (5-9)	360	2.5	2.2	2.2	2.5	0	0
616	71	65-74	27.3982	111	107	219	1.46			0	Intense	1	0	1	0	0	0	1	0	0	0	Moderate (5-9)	180	1.7	1.8	1.8	1.8	0	0
617	65	65-74	30.1205	107	143	170	1.14	5.2		1		1	1	1	0	0	0	0	0	0	0	Moderate (5-9)	300	2	1.8	2	2	0	0
618	61	60-64	30.4867	99	138	219	1.35		1	1	Intense	0	0	0	0	0	0	1	0	0	0	Low (<5)		1.8	1.7	1.6	1.8	0	0
619	65	65-74	27.4286	107	139	166	1.27	5.5		0	Moderate	0	1	0	0	0	0	1	0	0	0	High (10-14)	240	2.1	2.5	2.3	2.5	0	0
620	71	65-74	26.8136	103	145	173	0.81	7		0	Moderate	1	1	1	0	0	0	1	0	0	0	Very high (>=15)	360		1.9	1.8	1.9	0	0
621	78	75-84	26.2878		170	180	1	6.1		0		1	1	1	0	0	0	1	1	0	0		420	1.8	1.8	1.5	1.8	0	0
622	69	65-74	27.0993	100	124	191	1.08			0	Intense	1	1	0	0	0	0	0	0	0	0	Moderate (5-9)	300	1.8	1.9	2	2	0	0
623	64	60-64			130	176	0.9				Moderate	1	0	1	0	0	0	1	0	0	0	Low (<5)	240	2.5	1.6	1.9	2.5	0	0
624	66	65-74	28.3737	99	140	193	1.02			0	Intense	1	0	0	0	0	1	1	0	0	0	High (10-14)	240	1.8	1.6	1.7	1.8	0	0
625	81	75-84	22.0386	88	142	168	0.95	7.6		0	Moderate	1	1	1	0	0	0	1	0	1	0		360	1.4	1.7	1.8	1.8	0	0
626	64	60-64	29.4076		106	243	0.9			0	Moderate	0	0	0	0	0	0	1	0	0	0	Low (<5)	240	2.2	1.9	2	2.2	0	0
627	71	65-74	18.0427	98	116	186	1.23			0	Sedentary lifestyle	0	0	0	0	0	0	1	0	0	0	Low (<5)	360	1.7	1.7	1.6	1.7	0	0
628	82	75-84	30.8532	100	125	184				1		1	0	1	0	0	0	1	0	0	0		300	1.7	1.7	1.8	1.8	0	0
629	65	65-74	28.0428		179	204	0.79			0	Sedentary lifestyle	1	0	1	0	0	1	1	0	0	0	High (10-14)	300	2	1.8	1.8	2	0	0
630	80	75-84	22.571		106	182	1.03			0	Moderate	1	0	1	0	0	0	1	0	0	0		300	1.7	1.4	2.2	2.2	0	0
631	70	65-74	25.9095		126	228	1.01		0	0	Moderate	0	0	0	0	0	0	1	0	0	0		300	1.8	1.5	1.5	1.8	0	0
632	73	65-74	30.854		112	151	1.39	6.3		1	Sedentary lifestyle	1	1	0	0	0	1	1	0	0	0	High (10-14)	300	1.8	1.8	1.8	1.8	0	0
633	63	60-64	29.3848		142	206	0.96	5.7		0	Moderate	1	0	0	0	0	1	1	0	0	0	High (10-14)	300	2.4	1.8	2.2	2.4	0	0
634	72	65-74	30.1162		110	184	0.85			1		1	0	0	0	0	0	1	1	0	0	Low (<5)	300	1.8	1.8	2	2	0	0
635	74	65-74	25.9516		136	192	0.8	6.3	0	0	Moderate	0	0	0	0	0	0	0	0	0	0	Moderate (5-9)	300	2	1.7	1.7	2	0	0
636	87	>84	30.0215		108	189	0.87			1	Moderate	1	0	0	0	0	0	1	0	0	0		240	1.7	1.6	1.7	1.7	0	0
637	83	75-84	27.7778		136	157	1.03	6.6		0		1	1	0	0	0	0	1	0	0	0		300	2	1.8	1.9	2	0	0
638	65	65-74	25.6612		122	185				0	Intense	0	0	0	0	0	0	0	0	0	0		300	1.8	1.7	1.7	1.8	0	0
639	75	75-84	31.9559	110	115	174	1.25			1	Moderate	1	0	1	0	0	0	0	0	0	0		240	1.8	1.6	1.7	1.8	0	0
640	82	75-84	42.4338	140	128	175	1.6			1	Sedentary lifestyle	1	0	0	0	0	0	1	0	0	0		300	2.1	2.3	2.2	2.3	0	0
641	65	65-74	22.913	90	124	256	1			0	Moderate	0	0	0	0	0	0	0	0	0	0	Moderate (5-9)		1.8	1.6	1.7	1.8	0	0
642	74	65-74	24.281	90	116	157	1.17			0	Moderate	1	0	0	0	0	0	1	0	0	0	Low (<5)	300	1.6	1.5	1.7	1.7	0	0
643	65	65-74	29.2969	95	130	222	1.05			0	Intense	1	0	1	0	0	0	0	0	0	0	Moderate (5-9)	300	1.9	2.5	1.8	2.5	0	0
644	64	60-64	29.7722		118	145	0.79	9.7		0	Moderate	1	1	0	0	0	1	1	0	0	0	Moderate (5-9)	420	2	1.8	1.6	2	0	0
645	90	>84	23.5294	91	142	181	1.71		1	0	Moderate	1	0	0	0	0	0	0	1	0	1		351	2.5	1.2	1.2	2.5	0	0
646	62	60-64	27.143		142	142	0.66		0	0	Moderate	0	0	0	0	0	1	1	0	0	0		470	2.7	1.9	2	2.7	0	0
647	68	65-74	23.8754		128	239	0.96		0	0	Moderate	0	0	1	0	0	0	1	0	0	0	Low (<5)	203	2.1	1.6	2	2.1	0	0
648	83	75-84	28.5483	113	134	114	1.03	6.5	0	0	Moderate	1	1	1	0	0	0	1	0	0	0		383	1.6	1.6	1.7	1.7	0	0
649	79	75-84	27.2509		136	197	1.08	5.1	0	0	Moderate	0	0	0	0	0	0	0	0	0	0		243	1.7	1.6	1.6	1.7	0	0
650	61	60-64	31.2213	102	129	150	0.7	7.8	0	1	Moderate	0	1	1	0	0	0	0	0	0	0	Low (<5)	297	1.8	1.7	2.1	2.1	0	0
651	69	65-74	26.5118		115	204	1.04		0	0		1	0	1	0	0	0	0	0	0	0	Low (<5)	223	1.6	1.7	1.4	1.7	0	0
652	71	65-74	27.2932		130	187	0.93		0	0	Intense	0	0	0	0	0	0	0	0	0	0	Moderate (5-9)	282	1.5	1.6	1.5	1.6	0	0
653	71	65-74			135	138	1.1	6.1	0		Sedentary lifestyle	0	1	1	1	0	0	0	0	1	1	Moderate (5-9)	508	2	2.4	2	2.4	0	0
654	76	75-84	25.4028	94	106	114	1.9	5.9	1	0	Moderate	1	1	0	0	0	0	0	0	0	0		208	1.8	1.7	1.8	1.8	0	0
655	89	>84	25.462	94	116	199	1.42		1	0	Moderate	1	0	0	0	0	0	0	0	0	0		336	1.8	1.4	1.6	1.8	0	0
656	93	>84	34.7656	115	133	144	0.61	5.8	0	1	Moderate	1	1	0	0	0	0	0	0	0	0		350	2.5	2	1.9	2.5	0	0
657	73	65-74	29.7608		140	167	0.75		0	0	Moderate	1	0	1	0	0	0	0	0	0	0	High (10-14)	193	2.1	1.8	1.9	2.1	0	0
658	63	60-64	26.6749		144	206	0.91		0	0	Intense	0	0	0	0	0	0	1	0	0	0		273	2.3	2	1.9	2.3	0	0
659	72	65-74	26.3465	94	120	140	1.2		0	0	Moderate	1	0	0	0	0	0	0	1	1	0	Low (<5)	237	1.4	1.4	1.6	1.6	0	0
660	69	65-74	24.3375	96		250				0	Intense	0	0	1	0	0	0	0	0	0	0		251	1.9	1.4	1.7	1.9	0	0
661	73	65-74	29.0657	101	120	190	1.35		0	0	Intense	1	0	0	0	0	0	0	0	0	0	Moderate (5-9)	171	1.9	1.7	2	2	0	0
662	71	65-74	23.7118	89	131	215	0.72		0	0	Intense	0	0	1	0	0	0	1	0	0	0	Moderate (5-9)	347	1.8	1.7	2	2	0	0
663	82	75-84	24.8016	88	135	163	0.78		0	0	Sedentary lifestyle	1	0	0	1	0	0	1	0	0	0		247	1.9	2	1.5	2	0	0
664	67	65-74	27.2509	96	132	233	0.99		0	0	Intense	1	0	1	0	0	0	0	0	0	0	Moderate (5-9)	80	1.8	1.6	1.8	1.8	0	0
665	70	65-74	25.8806	112	127	124	1.7	7.7	1	0	Moderate	1	1	1	0	0	0	0	1	0	0	Low (<5)	165	2	2.1	2	2.1	0	0
666	68	65-74	26.1224	102	139	193	0.87	5.7	0	0	Moderate	0	0	1	0	0	0	1	0	0	1	Moderate (5-9)	127	2	1.4	2.1	2.1	0	0
667	88	>84	30.8642	119	135	141	0.77	6.7	0	1	Sedentary lifestyle	1	1	1	0	0	0	0	1	0	0		296	1.6	1.6	1.7	1.7	0	0
668	61	60-64	23.6614	93	140	237	0.93		0	0		1	0	0	0	0	0	1	0	0	0	Low (<5)	406	1.9	1.4	1.6	1.9	0	0
669	76	75-84	31.0979	104	136	133	1.04		0	1	Intense	1	0	1	0	0	0	0	1	0	0		128	1.5	1.5	1.6	1.6	0	0
670	74	65-74	27.6817	98	126	175	2.01		0	0	Moderate	1	0	1	0	0	0	1	0	0	0	Moderate (5-9)	209	1.8	1.3	1.6	1.8	0	0
671	71	65-74	30.3233	112	129	185	0.99		0	1	Intense	1	0	1	0	0	0	1	0	0	0	Moderate (5-9)	150	1.6	1.7	1.9	1.9	0	0
672	62	60-64	31.9559	107	124	155	0.88	5.8	0	1	Intense	0	1	1	0	0	1	1	0	0	0	Moderate (5-9)	120	1.6	1.6	1.9	1.9	0	0
673	71	65-74	26.8136		125	184	1.09	4.8	0	0	Moderate	0	0	0	0	0	0	0	0	0	0	Low (<5)	158	2	1.6	1.6	2	0	0
674	66	65-74	26.5731		139	238	1	5.2	0	0	Moderate	1	0	0	0	0	0	1	0	0	0	Moderate (5-9)	170	1.7	1.7	1.7	1.7	0	0
675	62	60-64	25.8876	88	145	163	1.5	5.5	1	0		1	1	1	1	0	0	1	1	1	1	Moderate (5-9)	298	1.4	1.6	1.6	1.6	0	0
676	66	65-74	22.7244	82	125	192	0.81	8.5	0	0	Moderate	0	1	1	0	0	1	1	0	0	0	Moderate (5-9)	247	1.5	1.6	1.6	1.6	0	0
677	68	65-74	25.2801		135	174	1.08	5.6	0	0	Moderate	0	0	1	0	0	0	1	0	0	0	Moderate (5-9)	218	1.6	1.4	1.6	1.6	0	0
678	71	65-74	28.6927		137	193	1.02	5.4	0	0	Intense	1	0	0	0	0	0	0	0	0	0	Moderate (5-9)	244	1.7	1.7	1.7	1.7	0	0
679	65	65-74	27.4756		132	157	1.25	5.5		0	Intense	1	0	0	0	0	0	0	0	0	0	Low (<5)	155	1.7	1.5	1.6	1.7	0	0
680	70	65-74	26.5285	88	138	243	1.08	5.2	0	0	Moderate	0	0	1	1	0	1	1	0	0	0	High (10-14)	221	1.7	1.3	1.6	1.7	0	0
681	85	>84	31.1634	95	118	188	1.19	6.2	0	1	Moderate	1	1	0	0	0	0	1	0	0	0		198	1.6	1.5	1.5	1.6	0	0
682	77	75-84	28.5483	105	162	202	0.95	7.4	0	0	Moderate	1	1	1	0	0	0	0	1	0	1		188	1.7	1.3	1.4	1.7	0	0
683	69	65-74			140	169	1		0		Moderate	1	0	1	0	0	0	1	1	0	0	Moderate (5-9)	228	2	1.4	1.6	2	0	0
684	71	65-74	27.2817		155	241	1.04		0	0	Moderate	0	0	1	0	0	1	1	0	0	0	Very high (>=15)	150	1.7	1.6	1.7	1.7	0	0
685	67	65-74	28.4091		137	228	1.1		0	0	Intense	0	0	0	0	0	0	0	0	0	0	Moderate (5-9)	353	2.4	1.8	2.2	2.4	0	0
686	61	60-64	28.7268		128	218	0.77	4.8	0	0		1	0	1	0	0	0	1	0	0	0	Low (<5)	226	1.7	1.3	1.3	1.7	0	0
687	76	75-84	32.7694		130	200	0.89	5.9	0	1		1	1	1	0	0	0	0	0	0	0		190	1.7	1.3	1.7	1.7	0	0
688	65	65-74	30.4705	104	117	198	1.33	5.7	1	1	Moderate	1	0	0	0	0	0	0	0	0	0	Low (<5)	354	1.8	1.7	1.7	1.8	0	0
689	61	60-64	29.0548	108	144	143	0.8	9	0	0	Moderate	0	1	1	0	0	0	0	0	0	0	Low (<5)	219	1.8	1.3	1.6	1.8	0	0
690	74	65-74	28.1969	91	104	187	1.6		1	0	Moderate	1	0	0	0	0	0	1	0	0	0	Moderate (5-9)	251	2.2	1.8	1.6	2.2	0	0
692	62	60-64	25.9095	87	120	215	0.98	5.7	0	0	Moderate	0	1	1	0	0	0	1	0	0	0	Moderate (5-9)	200	2.1	1.3	1.5	2.1	0	0
693	67	65-74	27.6361		117	149	0.83		0	0	Moderate	0	0	0	0	0	1	1	0	0	0		171	2.2	1.7	1.7	2.2	0	0
694	64	60-64	27.4693		131	241	0.91		0	0	Sedentary lifestyle	1	0	0	0	0	0	0	0	0	0	Moderate (5-9)	232	1.4	1.6	1.6	1.6	0	0
695	73	65-74	29.7608		151	162	1.15	6.4		0	Moderate	0	0	0	1	0	0	1	0	1	0	Moderate (5-9)	365		1.3	1.2	1.3	0	0
696	69	65-74			130	176	0.89	3.9	0			1	0	0	0	0	0	0	0	0	0	Low (<5)	205	1.2	1.2	1.1	1.2	0	0
697	74	65-74	31.2314	104	115	119	0.9	6.6	0	1	Moderate	1	1	1	0	0	0	1	1	0	0	Moderate (5-9)	320	2	1.7	1.4	2	0	0
698	76	75-84	25.6544	91	136	141	0.86	8.2	0	0	Moderate	1	1	1	0	0	0	1	0	0	0		202	1.6	1.4	1.3	1.6	0	0
699	77	75-84	26.9598		139	257	0.71	5.5	0	0	Intense	0	0	0	0	0	0	0	0	0	0		220	1.8	1.5	1.6	1.8	0	0
701	61	60-64	24.5089	95	129	190	0.9		0	0	Moderate	1	0	1	0	0	0	0	0	0	0	Low (<5)	211	2.5	1.7	1.5	2.5	0	0
702	61	60-64	24.9649	88	133	170	0.77		0	0	Intense	1	0	0	0	0	0	0	0	0	0	Low (<5)	252	2	1.5	1.8	2	0	0
703	61	60-64	32.6294	111	150	196	0.78	10.7	0	1	Moderate	1	1	0	0	0	0	1	0	0	0	Moderate (5-9)	473	2.5	1.6	1.6	2.5	0	0
704	78	75-84	26.9896	105	126	197	0.84	5.5	0	0		1	1	0	0	0	0	0	1	0	0		210	2	1.4	1.6	2	0	0
705	66	65-74	26.3329		144	207	0.87		0	0	Intense	0	0	1	0	0	0	1	0	0	0	Moderate (5-9)	211	1.6	1.6	1.6	1.6	0	0
706	78	75-84	28.6927	110	82	177	1.84	5.4	1	0		1	0	0	0	0	0	1	1	1	0		253	1.7	1.8	2	2	0	0
707	81	75-84	19.0039		122	195	1.19		0	0	Moderate	1	0	1	0	0	1	1	0	0	1		196	2.3	1.7	1.7	2.3	0	0
708	69	65-74	30.8596		129	183	0.98		0	1	Moderate	0	0	1	0	0	0	1	0	0	0	Low (<5)	273	1.6	1.2	1.4	1.6	0	0
709	83	75-84	30.1103		120	192	0.84	5.8	0	1	Sedentary lifestyle	1	0	0	0	0	0	0	0	0	0		175	1.4	1.6	1.3	1.6	0	0
710	69	65-74	30.1194		130	198	1.02	5.3	0	1	Moderate	0	0	0	0	0	0	1	0	0	0	Moderate (5-9)	330	2.7	1.8	1.8	2.7	0	0
711	74	65-74	31.5721		135	190	1.51		1	1	Moderate	1	0	0	0	0	0	0	0	0	0	High (10-14)	227	2	1.7	1.7	2	0	0
712	64	60-64	35.201		137	168	0.98		0	1	Sedentary lifestyle	1	0	0	0	0	0	1	0	0	0	Low (<5)	170	2	1.9	2	2	0	0
713	82	75-84	25.5102	97	175	149	1.22	7.3		0	Moderate	1	1	1	0	0	0	1	0	0	0		300	1.6	1.6	1.7	1.7	0	0
714	71	65-74	29.9383	111	127	201	0.85	6.6	0	0	Intense	0	1	1	0	0	0	0	0	0	0	Moderate (5-9)		1.8	2	1.8	2	0	0
715	77	75-84	22.7204		130	162				0	Moderate	1	0	1	0	0	0	0	0	0	0		240	1.6	1.3	1.6	1.6	0	0
716	78	75-84	25		138	202	1.28			0	Intense	0	0	1	0	0	0	0	0	0	0		300	2	1.7	1.8	2	0	0
717	74	65-74	29.4108	108	158	205	1.2			0	Intense	1	0	1	0	0	1	1	0	0	0	Very high (>=15)	300	1.8	2	2	2	0	0
718	75	75-84	26.1224	103	120	206	0.9			0	Moderate	1	0	0	0	0	0	1	0	0	0		300	1.6	1.6	1.6	1.6	0	0
719	67	65-74				211					Intense	1	0	0	0	0	0	0	0	0	0		360	2	1.9	1.7	2	0	0
720	76	75-84	27.31		120	202	1.08			0	Intense	0	0	0	0	0	0	0	0	0	0		300	1.8	1.8	1.6	1.8	0	0
721	64	60-64	38.6675	135	143	214	0.8			1	Moderate	1	0	1	0	0	0	1	0	0	0	Moderate (5-9)	300	2.4	2.5	2.3	2.5	0	0
722	65	65-74	28.3937	102	145	190	1.02			0		1	1	0	0	0	0	1	0	0	0	High (10-14)	300	1.5	1.5	1.5	1.5	0	0
723	66	65-74	30.111		120	180	1.26	5.9		1	Moderate	1	1	1	0	0	0	1	0	0	0	Moderate (5-9)	300	1.7	1.6	1.7	1.7	0	0
724	79	75-84	26.6749			167	0.86			0	Sedentary lifestyle	1	0	1	0	0	0	1	0	0	0			1.8		1.8	1.8	0	0
725	64	60-64	31.0204		110					1	Moderate	0	0	0	0	0	0	1	0	0	0		360	2.4	2.2	2.6	2.6	0	0
726	75	75-84	25.2163		136	197	1.49			0	Moderate	1	1	1	0	0	0	0	0	0	0		240	1.8	1.4	1.8	1.8	0	0
727	78	75-84	28.4799		127	164	1.4			0	Intense	1	0	0	0	0	0	0	0	0	0		300	1.6	1.6	1.7	1.7	0	0
728	73	65-74	29.0688	96	138	127	1.09		0	0	Sedentary lifestyle	1	0	0	0	0	0	1	0	1	0	Low (<5)	122	2.2	1.7	1.9	2.2	0	0
729	90	>84	25.8166	95	160	190	0.9		0	0	Sedentary lifestyle	1	0	0	0	0	0	1	0	0	0		87	2	1.6	2	2	0	0
730	76	75-84			139	202	1.11	9	0		Sedentary lifestyle	0	1	0	1	0	0	1	0	0	0		106	2	1.9	1.9	2	0	0
731	71	65-74	30.478	108	133	134	0.9	5.4	0	1	Moderate	1	0	1	0	0	0	1	1	0	0	Low (<5)	86	1.6	1.7	1.6	1.7	0	0
732	79	75-84	26.5731	103	113	206	1			0	Moderate	0	0	0	0	0	0	1	0	0	0		138	1.8	1.8	1.8	1.8	0	0
734	69	65-74	29.4107	103	140	229	1			0	Moderate	0	0	1	0	0	0	1	0	0	0	Moderate (5-9)	219	2.2	2.1	2.2	2.2	0	0
735	80	75-84	28.306	109	143	162	1.07			0	Moderate	0	0	1	0	0	0	1	1	0	0		198	2.2	2.3	2.3	2.3	0	0
736	81	75-84	26.7755	114	137	112	0.98	6		0		0	1	1	0	0	0	1	1	0	1		55	1.7	1.8	1.6	1.8	0	0
737	70	65-74	24.8163	103	128	173	1.1	5.9	0	0	Moderate	1	0	1	0	0	0	0	1	0	0	Low (<5)	45	1.8	1.7	1.7	1.8	0	0
738	72	65-74	28.0102	98	136	193	1.15	5.3		0	Moderate	1	0	0	1	0	0	1	0	0	0	Moderate (5-9)	136	1.8	1.6	1.8	1.8	0	0
739	62	60-64	30.9304	107	138	201	0.95	5.4	0	1	Sedentary lifestyle	1	0	1	1	0	1	1	0	0	0	Moderate (5-9)	176	2.3	1.8	2.3	2.3	0	0
740	73	65-74	26.2976	97	130	141	1.1			0	Sedentary lifestyle	1	0	1	0	0	0	1	1	0	0	Low (<5)	104	1.7	1.6	1.6	1.7	0	0
741	64	60-64	28.3266	95	122	168	1.14	5.1	1	0	Intense	0	0	1	0	0	0	1	0	0	0	Low (<5)	154	1.5	1.6	1.6	1.6	0	0
742	67	65-74	32.788	119	112					1	Intense	1	0	1	0	0	0	0	0	0	0		114	2.1	2.2	2.4	2.4	0	0
743	64	60-64		111	122	166					Intense	1	0	1	0	0	0	1	0	0	0	Low (<5)	374	2	1.8	2	2	0	0
744	71	65-74	24.4898	92	114	203	1.22		0	0	Intense	1	0	1	0	0	0	1	0	0	0	Moderate (5-9)	216	1.7	1.8	1.7	1.8	0	0
745	75	75-84	28.0277	105	151	177	0.8	5.5	0	0	Moderate	0	0	0	0	0	0	1	0	0	0		558	1.9	1.6	1.8	1.9	0	0
746	80	75-84	28.1625	93	129	241	1.01	5.7	0	0	Moderate	0	0	0	0	0	0	1	1	0	0		236	2.2	1.8	1.8	2.2	0	0
747	63	60-64	23.3887	90	132	147	1.03		0	0	Intense	1	0	1	0	0	0	0	1	0	0	Low (<5)		1.9	1.6	2	2	0	0
748	64	60-64	27.9431	105						0	Moderate	1	0	1	0	0	0	0	0	0	0		224	1.7	1.7	1.8	1.8	0	0
749	66	65-74	30.0947	107	125	173				1	Intense	0	0	0	0	0	0	1	0	0	0		195	2.1	1.5	2	2.1	0	0
750	80	75-84	28.0102	107	132	176	1.2	5.7	0	0	Moderate	1	1	1	0	0	0	1	0	1	0		115	1.8	1.4	2	2	0	0
751	79	75-84	23.7654	96	132	145	1.1	7	0	0	Moderate	1	1	0	0	0	0	0	0	0	0		143	2.1	2	2.1	2.1	0	0
752	77	75-84	26.7698	101	149	196	1.01		0	0	Sedentary lifestyle	1	0	1	0	0	0	0	0	0	0		180	1.7	1.6	1.8	1.8	0	0
753	86	>84	23.8281	92	126	181	1.87	5.5	1	0	Sedentary lifestyle	1	1	1	0	0	0	1	1	1	1		140	1.5	1.7	1.7	1.7	0	0
754	69	65-74	31.2092	118	126	157	0.78	7.3		1	Moderate	1	1	1	0	0	0	1	0	0	0	Low (<5)	284	1.9	1.8	1.7	1.9	0	0
755	66	65-74	27.6817	96	133	203	1.06		0	0	Intense	1	0	1	0	0	0	1	0	0	0	Low (<5)	120	2.3	1.8	2.1	2.3	0	0
756	68	65-74	31.8047	118	124	160	1.55	10.7	1	1	Sedentary lifestyle	1	1	0	0	0	0	1	1	0	0	High (10-14)	170	2.2	1.7	2	2.2	0	0
757	61	60-64	29.4118	111	130	180	0.89		0	0	Moderate	1	1	1	0	0	0	1	0	0	0	Moderate (5-9)	361	2.3	2	2	2.3	0	0
758	67	65-74	25.2092	95	140	183	0.95	6	0	0	Moderate	0	1	1	0	0	1	1	0	0	0	Very high (>=15)	135	2.1	1.8	1.8	2.1	0	0
759	64	60-64	32.4905	128	128	190	1.11		0	1	Moderate	1	0	1	1	0	0	1	0	0	0	Low (<5)	580	1.8	1.9	1.6	1.9	0	0
760	68	65-74	27.7647	113	168	198				0	Moderate	1	0	1	0	0	0	1	1	0	0		90	1.9	1.8	1.7	1.9	0	0
761	83	75-84	27.0993	99	129	168	0.95	7.1	0	0	Moderate	0	1	1	0	0	0	1	0	1	0		441	2.1	1.7	2	2.1	0	0
762	78	75-84	25.1486	100	132	148	0.9	6.3	0	0	Moderate	1	1	0	0	0	1	1	0	0	0		294	2	1.9	1.8	2	0	0
763	82	75-84	25.8876	98	152	166	1.08		0	0	Intense	1	0	1	0	0	0	0	0	0	0		140	1.6	1.6	1.6	1.6	0	0
764	63	60-64	23.4568	99	127					0	Intense	0	0	0	0	0	0	0	0	0	0		141	2.3	1.8	2.2	2.3	0	0
765	75	75-84	19.7133	80	147	187	0.85	5.3	0	0	Intense	1	0	1	1	0	0	1	0	1	0		151	2.4	1.9	2.2	2.4	0	0
766	76	75-84	30.4688	117	119	186	0.71		0	1	Moderate	1	0	0	0	0	1	1	0	0	0		105	1.7	1.7	1.6	1.7	0	0
767	68	65-74	25.3515	101	118	205	0.86	5.1	0	0	Moderate	1	0	1	0	1	0	1	1	0	0	Moderate (5-9)	149	1.9	1.4	1.8	1.9	0	0
768	72	65-74	30.4498	105	136	208	0.71	5.2	0	1	Moderate	1	1	1	0	0	0	1	0	0	0	High (10-14)	92	2.1	1.8	1.9	2.1	0	0
769	72	65-74	26.2346	111	166	137	1.22	5.8	0	0	Moderate	1	1	1	0	0	0	1	0	0	0	High (10-14)	191	2.1	2	2.3	2.3	0	0
770	67	65-74	30.8248	112	132	190	0.89		0	1	Moderate	1	0	0	0	0	0	1	0	0	0	Low (<5)	149	1.9	1.7	2	2	0	0
771	83	75-84	27.9155	106	120	154	0.88		0	0	Moderate	1	0	1	0	0	0	0	1	0	0		130	2.1	1.7	1.8	2.1	0	0
772	76	75-84	34.8161	115	138	155	1.27		1	1	Intense	1	0	1	0	0	1	1	0	0	0		175	2.3	1.6	1.8	2.3	0	0
773	86	>84	27.8159	104	124	142	0.8		0	0	Moderate	1	0	1	0	0	0	1	1	0	0		143	1.6	1.9	2	2	0	0
774	63	60-64	29.5106	110	120	232	1.18		0	0	Intense	1	0	0	0	0	1	1	0	0	0	Low (<5)	123	2	2.3	2.3	2.3	0	0
775	68	65-74	25.3934	98	109	162	1.06	5.4	0	0	Intense	0	0	0	0	0	0	0	0	0	0	Low (<5)	204	1.8	1.7	1.8	1.8	0	0
776	70	65-74	27.7551	103	115	217	1.35		1	0	Intense	1	0	0	0	0	0	0	0	0	0	Moderate (5-9)	130	2	1.6	1.4	2	0	0
777	72	65-74	23.5294	93	144	195	0.73		0	0	Moderate	1	0	1	0	1	0	1	1	0	0	Moderate (5-9)	75	1.8	1.3	1.8	1.8	0	0
778	66	65-74	32.3884	107	137	186	0.82	6	0	1	Intense	1	1	0	0	0	0	1	0	0	0	High (10-14)	120	2	1.7	2	2	0	0
779	64	60-64	28.6851		138	153	1.07	7.8	0	0	Intense	1	1	1	0	0	0	0	0	0	0	Low (<5)	90	1.8	1.9	1.8	1.9	0	0
780	69	65-74	32.6059	123	136	176	1	6.6	0	1	Sedentary lifestyle	1	1	1	0	0	0	1	1	0	0	High (10-14)	301	1.5	1.6	2.1	2.1	0	0
781	73	65-74	20.4467	93	126	153	0.75		0	0	Intense	0	0	1	0	0	0	1	1	0	0	Low (<5)	180	2.1	1.7	1.9	2.1	0	0
782	82	75-84	22.3757	91	138	182	0.95		0	0	Sedentary lifestyle	1	0	1	0	0	0	0	0	0	0		111	2.1	1.8	2	2.1	0	0
783	68	65-74	24.3375	99	192	144	1.09	5.7	0	0	Moderate	1	1	1	0	0	0	0	1	0	0	Moderate (5-9)	95	1.4	1.7	1.8	1.8	0	0
784	68	65-74	27.2932	108	126	217	1.3	5.5		0	Sedentary lifestyle	1	0	0	0	0	0	1	0	0	0	Low (<5)	161	2.1	1.6	2	2.1	0	0
785	81	75-84	30.4878	112	166	181	1	7.7	0	1	Moderate	1	1	0	0	0	0	1	0	0	0		180	2	1.7	2.1	2.1	0	0
786	68	65-74	36.5087	121	138	194	0.71	6.4	0	1	Moderate	1	0	0	1	0	0	1	1	0	1	Moderate (5-9)	238	2	2	1.7	2	0	0
787	68	65-74	23.8087	91	134	172	0.88	8.5	0	0	Moderate	1	1	1	0	0	1	1	0	1	1	High (10-14)	167	2.2	1.8	2.2	2.2	0	0
788	65	65-74	26.8274	103	125	210	1.07	5.1	0	0	Intense	1	0	1	0	0	0	1	1	0	0	Moderate (5-9)	115	2.2	1.7	2	2.2	0	0
789	71	65-74	23.255	88	130	205				0	Intense	0	0	1	0	0	0	1	0	0	0	Moderate (5-9)	148	1.7	1.5	2	2	0	0
791	77	75-84	26.9274	110	125	173	1.6	6	0	0		1	1	1	0	0	0	0	0	0	0		300	1.8	1.4	1.7	1.8	0	0
792	63	60-64	28.0864		128					0	Moderate	0	0	0	0	0	1	1	0	0	0		240	1.8	1.8	2	2	0	0
793	68	65-74	24.968		125	159	0.99		0	0		0	0	0	0	0	0	1	0	0	0	Low (<5)	240	2.1	2	2.1	2.1	0	0
794	75	75-84	22.5981	98	115	185	1.38	7.4		0	Sedentary lifestyle	1	1	0	0	0	0	0	0	0	0		300	1	1	1	1	0	0
795	63	60-64	27.7447		123	194	0.92			0	Moderate	0	0	0	0	0	0	0	0	0	0	Low (<5)	300	1.6	2	2	2	0	0
796	67	65-74	19.0311		107	233	1.12			0		0	0	0	0	0	0	0	0	0	0	Low (<5)	300	1.8		1.4	1.8	0	0
797	68	65-74	28.0899		122	167	0.95			0	Moderate	0	0	0	0	0	1	1	0	0	0		300	2	2	2	2	0	0
798	64	60-64	25.2174		120	142	1.04			0	Intense	1	0	0	0	0	0	1	0	0	0		600	1.6	1.4	1.5	1.6	0	0
799	68	65-74	25.8806							0	Intense	0	0	0	0	0	0	1	0	0	0		240	1.9	1.7	1.7	1.9	0	0
800	65	65-74			149						Moderate	0	0	0	0	0	1	1	0	0	0		240	1.6	1.7	1.6	1.7	0	0
801	73	65-74	23.1405	88	156	212	0.68		0	0	Moderate	1	0	0	0	0	1	1	0	0	0	Very high (>=15)	389	1.6	1.5	1.5	1.6	0	0
802	81	75-84	30.4832		139	155	1.05	5.7		1	Moderate	1	1	1	0	0	0	0	1	0	0		281	1.5	1.3	1.5	1.5	0	0
803	70	65-74	28.7268		138	165	0.8	6.5	0	0	Sedentary lifestyle	1	1	0	0	0	0	0	0	0	0	Moderate (5-9)	283	1.7	1.6	1.6	1.7	0	0
804	66	65-74	25.2092		120	167	1.01	4.6	0	0	Intense	1	0	0	0	0	0	0	0	1	0	Low (<5)	320	1.9	1.6	1.6	1.9	0	0
805	62	60-64	31.7739		124	189	1.44	6		1	Sedentary lifestyle	1	0	1	0	0	0	0	0	0	0	Low (<5)	322	1.8	1.6	1.6	1.8	0	0
806	73	65-74	26.7036	98	122	144	0.9	6.5	0	0	Moderate	1	1	1	0	0	0	1	0	0	0	Low (<5)	291	1.5	1.2	1.3	1.5	0	0
807	82	75-84	28.125	105	126	200	0.95	6.5	0	0	Moderate	1	1	0	0	0	0	0	0	0	0		243	1.6	1.2	1.3	1.6	0	0
808	80	75-84	23.7332	90	104	191	1.26	4.9	1	0	Intense	1	0	1	0	0	0	0	0	0	0		225	2.1	1.5	1.3	2.1	0	0
809	84	75-84	23.7387		128	192	1.62		1	0	Moderate	1	0	0	0	0	0	1	0	0	0		244	1.7	1.7	1.7	1.7	0	0
810	81	75-84	30.4834		105	170	0.97		0	1	Moderate	1	0	1	1	0	0	0	0	0	0		167	2.1	2	1.7	2.1	0	0
811	61	60-64			136	211	0.84		0		Moderate	1	0	0	0	0	0	1	0	0	0		160	2.3	1.5	1.6	2.3	0	0
812	61	60-64	24.093	93	120	174	0.94	5.3	0	0	Intense	0	0	1	0	0	0	1	0	0	0	Low (<5)	167	1.3	1	1.2	1.3	0	0
813	70	65-74	30.111		136	184	0.82	6.1	0	1	Moderate	1	0	1	0	0	0	0	0	1	0	Moderate (5-9)	227	1.7	1.6	1.7	1.7	0	0
814	67	65-74	33.218	115	132	182	1.32	6.4		1	Sedentary lifestyle	1	1	0	0	0	0	0	0	0	0	Moderate (5-9)	142	1.7	1.6	1.6	1.7	0	0
815	69	65-74	24.3824		120	223	1.01		0	0	Moderate	1	0	1	0	0	0	0	0	0	0	Low (<5)	267	1.8	1.4	1.7	1.8	0	0
816	73	65-74			122	198	0.9	5.8	0		Sedentary lifestyle	0	0	1	1	0	0	1	0	0	0	Low (<5)	168	2	1.7	1.9	2	0	0
817	68	65-74	30.7958	102	147	158	0.91	6.4	0	1	Moderate	1	0	1	0	0	0	1	1	0	0	Low (<5)	101	1.5	1.4	1.5	1.5	0	0
818	72	65-74	24.3865	102	139	168	0.95	6.6	0	0	Intense	1	1	1	0	0	0	0	0	0	0	Moderate (5-9)	359	1.7	1.4	1.5	1.7	0	0
819	70	65-74	25.6544	92	136	167	0.78	6	0	0	Moderate	1	1	0	0	0	0	0	0	0	0	Moderate (5-9)	235	1.9	1.8	1.8	1.9	0	0
820	72	65-74	26.5021		138	161	1.12	6.2	0	0	Moderate	1	1	0	0	0	0	1	0	0	0	Moderate (5-9)	378	2	1.4	1.3	2	0	0
821	77	75-84	32.6294	100	136	181	0.77	5.8	0	1	Moderate	1	0	1	0	0	0	0	0	0	0		281	2.7	1.5	1.8	2.7	0	0
822	80	75-84	22.7903	74	135	175	1.05		0	0	Moderate	0	0	1	0	0	0	1	0	0	0		315	1.7	1.3	1.4	1.7	0	0
823	80	75-84	25.8166		111	178	1.06		0	0	Moderate	0	0	1	0	0	0	0	0	0	0		150	2.1	1.8	1.6	2.1	0	0
824	70	65-74	33.5744		140	163	0.94	5.5	0	1	Intense	1	0	1	0	0	0	0	1	0	0	Moderate (5-9)	619	2.5	2.4	3	3	1	1
825	64	60-64	22.8374		140	193	0.95		0	0	Sedentary lifestyle	0	0	0	0	0	0	0	0	0	0	Low (<5)	274	2.1	1.5	1.5	2.1	0	0
826	62	60-64	23.1405		126	211	1	5.9	0	0	Intense	0	0	1	0	0	0	0	0	0	0	Low (<5)	319	2	1.5	1.5	2	0	0
827	74	65-74	23.9995		130	146	1	5.9	0	0	Intense	1	0	1	0	0	0	0	1	0	0	Low (<5)	275	1.9	1.4	1.6	1.9	0	0
828	66	65-74	28.0428		129	187	0.89	5.4	0	0	Moderate	1	1	1	0	1	0	1	0	0	0	Moderate (5-9)	341	2	1.2	1.2	2	0	0
829	79	75-84	28.7347	107	131	125	2.3	7.6	1	0	Moderate	1	1	1	0	0	0	0	1	0	0		256	2	1.8	1.8	2	0	0
830	67	65-74	30.0568		132	202	1.1			1	Moderate	0	0	0	1	0	0	1	0	0	0	Low (<5)	302	1.6	1.6	1.6	1.6	0	0
831	70	65-74	31.6032	105	130	179	1.09	5.3	0	1	Sedentary lifestyle	1	0	0	0	0	0	0	0	0	0	Moderate (5-9)	163	1.7	1.7	1.6	1.7	0	0
832	68	65-74	24.3375	95	161	155	1.09		0	0	Intense	1	0	0	0	0	0	1	0	0	0	Low (<5)	457		1.8	1.8	1.8	0	0
833	76	75-84	32.3468	111	152	162	0.89	5.5	0	1	Moderate	1	0	1	0	0	0	0	0	0	0		277	2	1.8	1.6	2	0	0
834	77	75-84	29.7265	102	164	199	1.14	6.5	0	0	Moderate	1	1	0	0	0	0	1	0	0	0		283	1.7	1.5	1.5	1.7	0	0
835	70	65-74	27.8159		102	153	1.24	6.5	0	0	Moderate	0	0	1	0	0	0	1	1	0	1	Low (<5)	216	1.9	1.7	1.9	1.9	0	0
836	67	65-74	26.1286	100	128	151	1.04	6.7	0	0	Sedentary lifestyle	1	1	1	0	0	0	0	0	0	0	Low (<5)	286	2.2	2	1.3	2.2	0	0
837	83	75-84	26.2188		134	190	0.75	6	0	0	Moderate	0	0	0	0	0	0	0	0	0	0		161	2.5	1.4	1.4	2.5	0	0
838	79	75-84	28.2284		138	114	1.16	4.4	0	0	Moderate	1	0	0	0	0	0	0	0	1	0		213	2.4	1.6	1.8	2.4	0	0
839	63	60-64	28.7319		133	180	0.97	5	0	0	Sedentary lifestyle	0	0	0	0	0	0	0	0	0	0	Low (<5)	126		1.6	1.6	1.6	0	0
840	82	75-84	28.5156	96	122	145	1		0	0	Intense	1	0	1	0	0	0	0	1	0	0		220	1.9	1.6	1.7	1.9	0	0
841	68	65-74	27.143		130	154	0.95	5	0	0	Moderate	0	0	0	0	0	0	1	0	0	0	Low (<5)	206	1.9	1.7	1.9	1.9	0	0
842	67	65-74	32.2708		132	216	0.87		0	1	Sedentary lifestyle	0	0	1	0	0	0	1	0	0	0	Moderate (5-9)	286	2.1	1.6	1.8	2.1	0	0
843	74	65-74	21.1463	101	150	212	0.96		0	0	Moderate	1	0	1	1	0	1	1	0	1	0	Very high (>=15)	271	2.3	1.8	1.8	2.3	0	0
844	61	60-64	31.5221	119	139	157	1	8.7	0	1	Moderate	1	1	1	0	0	0	0	0	0	0	Moderate (5-9)	298	2.4	2	1.7	2.4	0	0
845	71	65-74	27.5873		132	140	0.95	4.7	0	0	Intense	0	0	0	0	0	0	0	0	0	0	Low (<5)	525	3.2	1.8	1.6	3.2	1	0
846	70	65-74	24.9649		131	189	0.98		0	0	Moderate	0	0	1	0	0	0	0	0	0	0	Moderate (5-9)	248	2.5	1.8	1.8	2.5	0	0
847	73	65-74	29.6665	105	132	184	1.06	5.8	0	0	Moderate	1	0	1	1	0	0	1	0	0	0	Moderate (5-9)	295	2.6	1.9	1.6	2.6	0	0
848	69	65-74	28.7268		117	194	1.13		0	0	Intense	0	0	0	1	0	0	1	0	0	0	Low (<5)	452	2.1	1.8	1.8	2.1	0	0
849	63	60-64	27.1527		142	135	0.99	8.4	0	0	Moderate	0	1	1	0	0	0	1	1	0	0	Moderate (5-9)	212	1.9	1.6	1.7	1.9	0	0
850	70	65-74			124	170	1.05		0		Intense	1	0	1	0	0	0	0	0	0	0	Low (<5)	464		1.9	2	2	0	0
851	72	65-74	26.9598	85	123	219	0.8	4.9	0	0		1	0	1	0	0	0	1	1	0	0	Low (<5)	338	2.7	2	2.1	2.7	0	0
852	73	65-74	34.1986		128	226	1	8.2	0	1	Moderate	1	1	1	0	0	0	1	0	0	0	High (10-14)	552	2.3	2.1	2.1	2.3	0	0
853	82	75-84	29.4107		136	219	0.8		0	0	Moderate	0	0	0	0	0	0	0	0	0	0		228	2.2	1.8	1.9	2.2	0	0
854	74	65-74	24.7676	84	145	236	0.92	5.2	0	0	Moderate	1	0	0	0	0	0	0	0	0	1	Moderate (5-9)	185	1.8	1.7	1.9	1.9	0	0
855	64	60-64	33.2621	119	126	227	0.8	4.8	0	1	Moderate	1	0	0	0	0	0	0	0	0	0	Low (<5)	243	2.1	1.7	1.6	2.1	0	0
856	79	75-84	29.0688		152	212	1.1		0	0	Moderate	0	0	0	0	0	0	1	0	0	0		245	2.1	1.7	1.8	2.1	0	0
857	76	75-84	27.9155		113	161	1.13	5.2	0	0	Intense	0	0	1	0	0	0	1	1	0	0		462	2.3	2.6	2.1	2.6	0	0
858	75	75-84	29.3724		132	203	0.89	5.5	0	0	Intense	0	0	1	0	0	0	0	0	0	0		174	1.6	1.4	1.4	1.6	0	0
859	71	65-74	26.7229	99	153	131	1.06	9.9	0	0	Moderate	1	1	1	1	0	0	1	1	0	1	Moderate (5-9)	436	1.6	1.2	1.2	1.6	0	0
860	80	75-84	31.7451		135	214	1.07	5.9	0	1	Moderate	1	0	0	0	0	0	0	0	0	0		210	1.7	1.3	1.7	1.7	0	0
861	73	65-74	29.7576	94	121	163	1.31	7.7	1	0	Moderate	1	1	0	0	0	0	0	0	0	0	Moderate (5-9)	232	2.1	1.6	1.7	2.1	0	0
862	62	60-64	27.0842	100	127	234	0.98		0	0	Intense	0	0	1	1	0	0	1	0	0	0	Low (<5)	284	2.5	1.4	1.4	2.5	0	0
863	74	65-74	27.0538		131	200	0.9	5.3	0	0	Moderate	0	0	1	0	0	0	1	0	0	0	High (10-14)	266	2.6	1.8	1.8	2.6	0	0
864	67	65-74	28.2933	108	163	160	0.9	5.8	0	0	Moderate	1	0	0	0	0	0	1	0	0	0	Moderate (5-9)	253	1.8	1.6	1.8	1.8	0	0
865	78	75-84	24.5675		120	230	0.8		0	0	Intense	0	0	0	1	0	0	1	0	0	0		253	2.4	1.8	1.9	2.4	0	0
866	68	65-74	28.0664		136	173	0.95	6.1	0	0	Moderate	0	1	1	0	0	0	0	0	0	0	Moderate (5-9)	221	2.1	1.7	1.7	2.1	0	0
867	76	75-84	28.578		138	131	1.2	5.6	0	0	Intense	1	0	1	0	0	0	0	0	0	0		154	2.1	1.6	1.7	2.1	0	0
868	72	65-74	27.6601		130	204	1.1	5.5	0	0	Moderate	1	0	0	0	0	0	0	0	0	0	Moderate (5-9)	326	2.2	2	2	2.2	0	0
869	72	65-74	32.0988	105	135	155	1.03	5.8	0	1	Moderate	1	0	1	0	0	0	1	0	0	0	Low (<5)	225	2.1	1.6	1.8	2.1	0	0
870	65	65-74	27.6361		122	200	0.8	5.6	0	0	Moderate	0	0	0	0	0	0	1	0	0	0	Moderate (5-9)	157	2	1.5	1.8	2	0	0
871	70	65-74	25.3906		127	180	0.84	6.9	0	0	Moderate	1	1	0	0	0	0	1	0	0	0	Moderate (5-9)	202	2.1	1.8	1.8	2.1	0	0
872	67	65-74	36.388	125	125	184	0.83	6.3	0	1	Moderate	1	1	1	0	0	0	1	0	0	0	Moderate (5-9)	395	2.3	1.3	1.4	2.3	0	0
873	84	75-84	27.7344		131	133	1.22	5.4	0	0	Moderate	1	0	1	0	0	0	0	1	0	1		312		1.6	1.6	1.6	0	0
874	80	75-84	33.6901	111	136	137	0.92	6.8	0	1	Sedentary lifestyle	1	1	1	0	0	0	0	0	0	1		356	2.2	1.8	1.8	2.2	0	0
875	63	60-64	31.7956		139	170	0.84		0	1	Moderate	0	0	0	0	0	0	0	0	0	0	Low (<5)	267	2.1	2.1	2.1	2.1	0	0
876	67	65-74	31.4359	101	138	189	1.01	6	0	1	Moderate	0	0	1	0	0	1	1	0	0	0	Moderate (5-9)	236	2	1.8	1.9	2	0	0
877	74	65-74	28.441	100	112	199	1.4	7.4	1	0	Sedentary lifestyle	1	1	1	0	0	0	0	1	1	0	Moderate (5-9)	225	1.8	1.2	1.4	1.8	0	0
878	74	65-74	27.0169	106	170	140	2.28	6.7		0	Moderate	1	1	1	0	0	0	0	1	0	0	High (10-14)	225		1.2	1.2	1.2	0	0
879	71	65-74	30.3871	109	129	197	1.08	5.9	0	1	Sedentary lifestyle	1	0	0	0	0	0	0	1	0	0	Low (<5)	210	1.8	1.6	1.7	1.8	0	0
880	69	65-74	26.2966		132	215	1.04		0	0	Intense	0	0	0	0	0	0	0	0	0	0	Moderate (5-9)	219	1.9	1.5	1.7	1.9	0	0
881	75	75-84	29.7608	108	120	138	0.74	7.8	0	0	Sedentary lifestyle	1	1	0	0	0	1	1	0	0	0		315	1.9	1.6	1.7	1.9	0	0
882	72	65-74	32.2708		120					1	Sedentary lifestyle	0	0	0	0	0	0	1	0	0	0		191	1.6	1.4	1.3	1.6	0	0
883	66	65-74	25.2174		133	237	0.9	5.7	0	0	Moderate	0	0	1	0	0	0	0	0	0	0	Moderate (5-9)	179	1.6	1.6	1.6	1.6	0	0
884	63	60-64	33.0295	115	138	228	1	5.9	0	1	Sedentary lifestyle	1	0	0	0	0	0	0	0	0	0	Moderate (5-9)	201	1.7	1.6	1.6	1.7	0	0
885	73	65-74	28.0822		130	211	0.88		0	0	Intense	1	0	1	0	0	0	0	0	0	0	Moderate (5-9)	201	1.6	1.3	1.4	1.6	0	0
886	72	65-74	23.3556		136	163	1.4	5.7	0	0	Moderate	1	0	1	0	0	0	1	1	0	1	Moderate (5-9)	453	2.7	2.1	2.5	2.7	0	0
887	78	75-84	24.6097	96	130	201	1.46	5.1		0	Moderate	1	0	0	0	0	0	0	0	0	0		206	1.5	1.3	1.3	1.5	0	0
888	65	65-74	29.0612		135	188	0.99	6.1	0	0	Intense	0	0	1	0	0	0	0	0	0	0	Low (<5)	284	2	1.7	1.7	2	0	0
889	69	65-74	27.1178		138	153	0.95	7	0	0	Moderate	0	1	1	0	0	0	0	0	0	0	Moderate (5-9)	305	2	1.5	1.5	2	0	0
890	81	75-84	27.7634		128	150	1.8	5	1	0	Moderate	1	0	1	0	0	0	0	0	0	0		228	2.3	1.4	1.6	2.3	0	0
891	77	75-84	29.3947	111	124	230	0.74	6		0	Moderate	1	0	1	0	0	0	0	0	0	0		301	2.1	1.6	2.1	2.1	0	0
892	67	65-74	29.4078		155	184	0.93	4.7	0	0	Sedentary lifestyle	1	0	0	0	0	0	1	0	0	0	Moderate (5-9)	242	1.7	1.5	1.7	1.7	0	0
893	84	75-84	24.093	85	136	131	1.14	8.1	0	0	Intense	1	1	1	0	0	0	0	0	0	0		184	2	1.7	1.6	2	0	0
894	70	65-74	26.7539	108	131	152	0.92		0	0	Intense	1	0	0	0	0	0	0	0	0	0	Low (<5)	386	2.3	1.8	1.9	2.3	0	0
895	72	65-74	32.6608	113	130	144	1.13	6.2	0	1	Sedentary lifestyle	1	1	1	0	0	0	0	1	0	0	Moderate (5-9)	285	1.8	1.6	1.8	1.8	0	0
896	80	75-84	30.8444		139	195	0.95	5.9	0	1	Moderate	1	0	1	0	0	0	1	0	0	0		178	1.8	1.3	1.7	1.8	0	0
897	77	75-84	30.111	108	172	139	0.97		0	1	Sedentary lifestyle	1	0	1	0	0	0	0	0	0	0		277	1.7	1.8	1.7	1.8	0	0
898	68	65-74	40.9565	128	141	157	0.93	5.6	0	1	Sedentary lifestyle	1	1	1	0	0	0	1	0	0	0	Moderate (5-9)	255	1.7	1.4	1.3	1.7	0	0
899	67	65-74	26.6436	90	136	197	0.97		0	0	Intense	1	0	1	0	0	0	1	0	0	0	Low (<5)	344	1.8	1.6	1.8	1.8	0	0
900	79	75-84	29.0174		135	148	0.88	6.3	0	0	Intense	0	1	1	1	0	0	1	1	0	0		529	2	3.8	2.5	3.8	1	1
901	81	75-84	34.3351		152	183	1.53		1	1	Intense	1	0	1	0	0	0	0	0	0	0		213	1.9	1.6	1.6	1.9	0	0
902	74	65-74	32.4622		152	180	1.48	5	1	1	Sedentary lifestyle	1	0	1	0	0	1	1	0	0	0	Very high (>=15)	342	2	1.3	1.3	2	0	0
903	73	65-74	26.2188		118	210	1.28	5.2	1	0	Moderate	1	0	1	0	0	0	0	1	0	0	Moderate (5-9)	441	1.8	1	1.4	1.8	0	0
904	73	65-74	25.6055	95	130	134	1.02	6.7	0	0	Moderate	0	1	1	0	0	0	0	1	1	0	Moderate (5-9)	219	1.6	1.4	1.4	1.6	0	0
905	74	65-74	28.4005		142	228	1.32	5.2	1	0	Moderate	0	0	1	1	0	0	1	0	0	0	High (10-14)	207	2	1.6	1.7	2	0	0
906	77	75-84	28.5156	100	131	188	1.08		0	0	Moderate	1	0	1	0	0	0	0	0	0	0		243	2	1.4	1.6	2	0	0
907	66	65-74			138	194	0.96	5.6	0		Moderate	1	0	0	0	0	0	0	0	0	0	Low (<5)	299	2.3	1.5	1.5	2.3	0	0
908	68	65-74	25.2595	99	160	175	1.27	5.7	0	0	Moderate	1	1	1	0	0	0	1	1	0	0	High (10-14)	495	1.8	1.8	2.5	2.5	0	0
910	67	65-74	24.7676		120	187	1.34		1	0	Sedentary lifestyle	0	0	0	0	0	1	1	0	0	0		900	2.6	1.6	1.9	2.6	0	0
911	76	75-84	22.0243		111	163	0.9	5.1		0	Moderate	1	0	1	0	0	1	1	0	0	0		300	1.8	1.6	1.8	1.8	0	0
912	79	75-84	27.5134		178	213	0.9			0	Moderate	1	0	0	0	0	0	1	0	0	0		300	1.9	1.7	1.9	1.9	0	0
914	68	65-74	30.7564		163	177				1		1	0	0	0	0	0	1	0	0	1	High (10-14)	300	2	1.8	1.8	2	0	0
915	73	65-74	27.2173		140	182	1.1	6.6		0	Intense	0	1	0	0	0	0	1	0	0	0	High (10-14)	300	2	1.7	1.8	2	0	0
916	75	75-84	26.0933		125	203	0.9			0	Moderate	1	0	0	0	0	0	0	0	0	0		360	1.6	1.6	1.6	1.6	0	0
917	69	65-74	24.8163		146	205	0.94			0	Moderate	1	0	0	0	0	0	1	0	0	0	High (10-14)	360	2.3	2.3	2.6	2.6	0	0
918	66	65-74	24.3438	84	139	193	1.3			0	Intense	1	0	0	0	0	0	1	0	0	0		300	2.5	2	2.5	2.5	0	0
919	61	60-64	21.3068	84	118	204	0.82		0	0	Sedentary lifestyle	0	0	0	0	0	0	1	0	0	0	Low (<5)	21	1.8	1.7	1.7	1.8	0	0
920	70	65-74	26.4236		120	220	1.13			0	Intense	0	0	0	0	0	0	1	0	0	0	Low (<5)	42	1.8	1.7	1.8	1.8	0	0
921	74	65-74	21.8871	98	114	126	1.15	5.6	0	0		0	0	1	0	0	0	0	1	0	0	Low (<5)	77	2.1	1.8	1.7	2.1	0	0
922	79	75-84	26.5118	105	135	159	1.35	5.3	1	0	Moderate	1	0	0	0	0	0	1	0	0	0		112	2.2	2	2	2.2	0	0
923	63	60-64	30.9917	118	134	198	1.05	6	0	1	Sedentary lifestyle	0	0	1	0	0	0	1	0	0	0	Low (<5)	171	1.8	1.7	1.8	1.8	0	0
924	68	65-74	32.3468	104	126	203	1.21	5.7	0	1	Intense	1	1	1	0	0	0	1	0	0	0	Moderate (5-9)	159	2.1	1.8	1.8	2.1	0	0
925	61	60-64	25.4581	98	121	193	1.2			0	Sedentary lifestyle	0	0	1	1	0	0	1	0	0	0	Low (<5)	45	2.4	1.9	2	2.4	0	0
926	68	65-74				185	1.12	5.1	0		Intense	1	0	0	0	0	0	1	1	0	0		26	1.8	1.9	1.8	1.9	0	0
927	68	65-74	24.8356	102		187	0.9		0	0	Moderate	0	0	0	0	0	0	1	0	0	0		28	1.8	1.8	1.7	1.8	0	0
928	80	75-84	27.5482	108	118	191	0.9	5.6	0	0	Moderate	0	0	0	0	0	0	1	0	0	0		110	2.1	2.1	2.1	2.1	0	0
929	74	65-74	26.2346	102	120	174	1.35	5.7	1	0	Moderate	0	0	1	1	0	0	1	1	0	0	Moderate (5-9)	157	1.6	1.6	1.6	1.6	0	0
930	81	75-84	24.6904	93	112	159	1.11		0	0	Sedentary lifestyle	0	0	0	0	0	0	0	0	0	0		86	1.6	1.6	1.6	1.6	0	0
931	63	60-64	24.5089	100	137	192	1.25	4.8	0	0	Moderate	1	0	1	0	0	0	0	0	0	0	Moderate (5-9)	52	1.7	1.7	1.6	1.7	0	0
932	74	65-74	27.4587	101	133	166	1.02			0	Sedentary lifestyle	0	0	1	0	0	1	1	0	1	0	Very high (>=15)	62	1.7	1.7	1.7	1.7	0	0
933	69	65-74	33.3061	107	152	182	1.22	5.8	0	1	Sedentary lifestyle	1	1	1	0	0	0	0	0	0	0	High (10-14)	60	1.5	1.5	1.5	1.5	0	0
934	81	75-84	25.0762	90	131	148	1.2	7	1	0	Intense	1	1	1	0	0	0	0	0	1	1		316	1.6	1.3	1.6	1.6	0	0
935	70	65-74	25.2163	101	124	238	1.09		0	0	Moderate	1	0	1	0	0	0	1	0	0	0	Moderate (5-9)	171	1.6	1.6	1.4	1.6	0	0
936	73	65-74	24.4898		129	209	0.91		0	0	Intense	0	0	1	1	0	0	1	0	0	0	Low (<5)	399	1.9	1.6	1.9	1.9	0	0
937	76	75-84	28.0404		136	156	1.08	6.3	0	0	Moderate	0	1	0	0	0	0	0	0	0	0		407	2.1	1.3	2	2.1	0	0
938	87	>84	29.1363	100	142	147	0.99	6.8	0	0	Moderate	1	1	0	0	0	0	0	0	0	0		359	2.1	1.6	1.7	2.1	0	0
939	66	65-74	25.7117		118	210	0.81		0	0	Intense	0	0	0	0	0	1	1	0	0	0	Moderate (5-9)	248	2.1	1.6	1.8	2.1	0	0
940	69	65-74	28.7347	98	115	214	1.14		0	0	Moderate	0	0	1	0	1	0	1	0	0	0	Moderate (5-9)	343	2.5	1.7	1.9	2.5	0	0
941	80	75-84	25.4028	91	147	140	0.87		0	0	Intense	1	0	1	0	0	0	0	0	0	0		231	1.8	1.4	1.3	1.8	0	0
942	77	75-84	27.9155	101	120	183	1.09	5.8	0	0	Moderate	1	1	1	0	0	1	1	0	0	0		270		1.4	1.5	1.5	0	0
943	69	65-74	27.0416	107	126	173	0.58	6.1	0	0	Intense	0	1	1	0	0	0	0	0	0	0	Moderate (5-9)	209	2.6	1.3	2	2.6	0	0
944	77	75-84	27.6817	98	141	148	1.03	7.2	0	0	Moderate	1	1	1	0	0	0	1	1	0	0		378	2.2	1.2	1.2	2.2	0	0
945	72	65-74	22.6757		123	151	0.89	5.7	0	0	Moderate	0	0	1	0	0	0	1	0	0	0	Low (<5)	234	1.6	1.3	1.4	1.6	0	0
946	77	75-84	26.5888		130	211	0.93	4.9	0	0	Moderate	0	0	0	0	0	0	0	0	0	0		279	1.8	1.7	1.4	1.8	0	0
947	66	65-74	26.5625		132	160	0.74	5.8	0	0	Sedentary lifestyle	1	1	1	0	0	1	1	0	0	0	Very high (>=15)	189	1.9	1.4	1.6	1.9	0	0
948	76	75-84	34.7807	112	135	135	1.07	7.5	0	1	Sedentary lifestyle	1	1	1	1	0	0	1	0	0	1		336	1.6	1.6	1.6	1.6	0	0
949	73	65-74	27.5134	98	124	151	1.12	8.5	0	0	Intense	1	1	1	1	0	0	1	0	0	0	Low (<5)	190	1.9	1.5	1.7	1.9	0	0
950	67	65-74	23.6713		104	215	1.12	5.4	0	0	Moderate	0	0	1	0	1	0	1	0	0	0	Low (<5)	274	2.1	1.7	1.8	2.1	0	0
951	61	60-64	33.3333	108	132	150	1.05		0	1	Moderate	1	0	1	0	1	1	1	0	0	0	Low (<5)	247	1.8	1.6	1.6	1.8	0	0
959	76	75-84	26.8923	96	138	208	0.91	5.2	0	0	Intense	1	0	0	0	0	0	0	0	0	0		181	1.5	1.4	1.4	1.5	0	0
960	66	65-74	30.1194	107	137	178	0.98	5.8	0	1	Intense	1	1	1	0	0	0	0	0	0	0	Moderate (5-9)	178	1.8	1.8	2	2	0	0
961	77	75-84	28.0102	108	134	219	1		0	0	Moderate	1	0	0	0	0	0	1	0	0	0		190	2.2	2.1	2.2	2.2	0	0
962	70	65-74	27.31	98	134	211	1.02		0	0	Moderate	0	0	0	0	0	0	0	0	0	0	Moderate (5-9)	220	2.3	1.9	2.2	2.3	0	0
963	70	65-74	27.102	107	116	181	1		0	0	Moderate	1	1	0	0	0	0	1	0	0	0	High (10-14)	285	2.4	1.8	2.4	2.4	0	0
964	66	65-74	33.834	114	139	213	1.02		0	1	Moderate	1	0	1	0	0	0	1	0	0	0	Moderate (5-9)	449	1.9	1.6	1.7	1.9	0	0
965	65	65-74	27.6817	101	132	249	0.95		0	0	Intense	1	0	1	0	0	0	1	0	0	0	Moderate (5-9)	153	2	1.7	1.8	2	0	0
966	65	65-74	25.5354	102	111	192	0.92	6.4	0	0	Moderate	1	1	1	0	0	0	1	0	0	0	Moderate (5-9)	249	2.3	1.7	2.2	2.3	0	0
967	69	65-74	31.0204	118	136	229	0.76	5.3	0	1	Moderate	0	1	1	1	0	0	1	0	0	0	High (10-14)	385	2.6	2	2.3	2.6	0	0
968	64	60-64	28.578	105	131	190	0.9		0	0	Moderate	1	0	1	0	0	0	1	0	0	0	Low (<5)	120	2	1.4	1.6	2	0	0
969	68	65-74	29.5369	115	138	184	0.89		0	0	Intense	1	0	1	0	0	0	1	0	0	0	Moderate (5-9)	176	1.8	1.7	1.8	1.8	0	0
970	73	65-74	28.0863	109	114	149	0.91		0	0	Moderate	1	0	0	1	0	0	1	1	0	0	Low (<5)	185	1.7	1.8	2	2	0	0
971	62	60-64	23.939	93	130	210				0	Moderate	0	0	0	0	0	0	1	0	0	0		250	1.6	1.7	1.2	1.7	0	0
972	61	60-64	26.449	101	120	200	1.03	5.5	0	0	Moderate	1	0	1	0	0	0	1	0	0	0	Low (<5)	267	2.4	2	2.1	2.4	0	0
973	80	75-84	35.083	131	139	136	0.87	5.9	0	1	Sedentary lifestyle	1	1	0	0	0	0	1	0	0	0		265	1.8	2	2.1	2.1	0	0
974	66	65-74	24.2215	95	135	248	1.07		0	0	Intense	1	0	1	0	0	0	0	0	0	0	Moderate (5-9)	212	2.4	1.6	2	2.4	0	0
975	76	75-84	26.1493	105	135	186	1.2	5.7	0	0	Moderate	1	0	1	0	0	0	0	0	0	0		196	1.7	1.8	2.3	2.3	0	0
976	63	60-64	28.2284	112	140	130	0.82	6.4	0	0	Moderate	1	1	1	1	0	1	1	0	0	0	High (10-14)	240	1.6	1.4	2.1	2.1	0	0
977	67	65-74	18.0055	77	126	185				0	Moderate	0	0	1	0	0	1	1	0	0	0	Moderate (5-9)	326	2	1.2	1.6	2	0	0
978	74	65-74	24.2587	98	131	172	1.12		0	0	Moderate	1	0	0	0	0	1	1	1	0	0	High (10-14)	250	2.2	2.6	2.6	2.6	0	0
979	63	60-64	25.2163	99	135	158	0.94		0	0	Intense	0	0	0	0	0	0	1	0	0	0	Low (<5)	382	2	1.6	1.9	2	0	0
980	87	>84	27.6361	103	109	119	1.23		0	0	Moderate	1	0	0	1	0	0	0	0	0	0		238	2	1.8	1.8	2	0	0
981	69	65-74	22.2041	101	155	204				0	Intense	0	0	0	0	0	0	0	0	0	0		150	2.1	1.8	2.4	2.4	0	0
982	67	65-74	30.0433	113	140	149	0.88	6.9	0	1	Moderate	1	1	1	0	0	0	1	0	0	0	Low (<5)	303	1.6	1.6	1.6	1.6	0	0
983	80	75-84	26.7299	102	128	221	0.92		0	0	Intense	0	0	1	0	0	0	1	0	0	0		137	2.3	2	2.3	2.3	0	0
984	78	75-84	30.4878	116	123	246	1.09		0	1	Moderate	1	0	1	1	0	0	1	0	0	0		150	2	1.6	1.8	2	0	0
985	73	65-74	29.3575	96	152	227	0.88		0	0	Intense	1	0	0	0	0	0	0	0	0	0	High (10-14)	220	2	1.7	2	2	0	0
986	68	65-74	29.321	113	135	142	1.41		0	0	Moderate	1	0	1	1	0	0	1	1	0	0	Low (<5)	210	2.2	1.8	1.8	2.2	0	0
987	67	65-74	26.9531	95	127	169	0.74			0	Intense	0	0	0	0	0	0	0	0	0	0		255	1.7	1.8	2.5	2.5	0	0
988	71	65-74	34.1598	118	140	172	1.07	5.9	0	1	Moderate	1	1	1	0	0	0	1	0	0	0	High (10-14)	186	1.9	1.6	2	2	0	0
989	71	65-74	22.8374		147	259	0.92	5.2	0	0	Moderate	0	0	0	1	0	0	0	0	0	0	High (10-14)	303	2.8	1.7	1.8	2.8	0	0
990	70	65-74	29.0318	103	132	233	1.51			0	Intense	1	0	0	0	0	0	0	0	0	0	Moderate (5-9)	275	1.7	1.6	1.8	1.8	0	0
991	75	75-84	23.6244	84	123	134	1.49	7	1	0	Sedentary lifestyle	1	1	1	0	0	0	0	1	0	0		173	1.7	1.6	1.8	1.8	0	0
992	71	65-74	30.4498	112	128	195	0.88		0	1	Moderate	1	0	1	0	0	0	0	0	0	0	Moderate (5-9)	241	1.8	1.6	1.6	1.8	0	0
993	69	65-74	32.2385	118	134	173	1.17	9.3		1	Moderate	1	1	1	0	0	0	1	1	0	1	Moderate (5-9)	214	1.7	1.7	1.8	1.8	0	0
994	64	60-64	34.9552	118	137	183	1.6	11	1	1		1	1	1	0	0	1	1	1	0	1	Very high (>=15)	600	1.9	1.7	1.9	1.9	0	0
995	71	65-74	27.0538	93	162	198	1.1		0	0	Moderate	0	0	1	0	0	0	1	0	0	0	Moderate (5-9)	270	2.7	1.3	1.5	2.7	0	0
996	81	75-84	29.7608	114	155	274	0.93	5.1	0	0	Sedentary lifestyle	1	1	1	0	0	0	1	0	0	0		280	1.9	1.3	1.4	1.9	0	0
997	68	65-74	22.9591	82	124	240	0.59	8.1	0	0	Sedentary lifestyle	1	1	1	0	0	1	1	0	1	1	Very high (>=15)	240	1.4	1.1	1.9	1.9	0	0
998	85	>84	30.1194	98	144	218	1.3		1	1	Moderate	1	0	0	0	0	0	0	0	0	0		472	2.1	1.9	2.1	2.1	0	0
999	66	65-74	30.4867	99	133	172	0.97		0	1	Moderate	1	0	1	0	0	0	1	0	0	0	Moderate (5-9)	156	1.7	1.6	1.9	1.9	0	0
1000	66	65-74	27.31	104	134	207	0.81		0	0	Intense	1	0	1	0	0	0	1	1	0	0	Moderate (5-9)	159	1.8	1.6	2	2	0	0
1001	65	65-74	24.1288	91	153	182	1.09			0	Sedentary lifestyle	1	0	1	0	0	0	1	0	1	0	Moderate (5-9)	228	1.9	1.3	1.3	1.9	0	0
1002	69	65-74	29.737	109	138	232				0	Moderate	0	0	1	0	0	0	1	0	0	0	Moderate (5-9)	271	2.1	1.6	1.7	2.1	0	0
1003	84	75-84	23.8281	90	137	150	1.71			0	Moderate	1	0	1	0	0	0	1	1	0	0		298	2.5	2	2.3	2.5	0	0
1004	73	65-74	25.5593	99	127	233	1.04		0	0	Intense	0	0	0	0	0	0	0	0	0	0	Moderate (5-9)	134	1.7	1.4	1.8	1.8	0	0
1005	83	75-84	29.271	105	127	118	1.24	9.1	1	0	Moderate	1	1	1	0	0	0	1	0	0	0		251	2	1.8	2	2	0	0
1006	63	60-64	27.0416	99	138	191	0.88		0	0	Intense	1	0	1	0	0	0	0	0	0	0	Low (<5)	122	1.8	1.4	2.1	2.1	0	0
1008	63	60-64	22.9819	82	150	242	0.9		0	0	Moderate	0	0	0	0	0	0	0	0	0	0		193	2.1	1.8	2.3	2.3	0	0
1009	71	65-74	22.3954	94	116	147	0.72	6	0	0	Moderate	1	0	0	0	0	0	0	0	0	0	Low (<5)	270	2.5	1.4	2.3	2.5	0	0
1010	64	60-64	21.7994	84	115	183	0.85		0	0		0	0	1	1	0	0	1	0	0	0	Low (<5)	125	2.4	1.8	2.2	2.4	0	0
1011	87	>84	29.7619	113	205	157	0.89		0	0	Moderate	1	0	1	1	0	0	1	0	0	1		495	1.6	1.3	1.7	1.7	0	0
1012	69	65-74	25.7276	100	131	200				0	Intense	0	0	1	0	0	0	1	0	0	0	Low (<5)	90	1.8	2	2.1	2.1	0	0
1013	65	65-74	24.8591	97	125	151	1.11		0	0	Moderate	1	0	1	0	0	0	1	0	0	0	Low (<5)	90	1.8	1.7	2	2	0	0
1016	69	65-74	28.075	107	127	92	0.81	5.3	0	0	Moderate	1	1	1	0	0	0	1	0	0	0			2.3	2.1	1.8	2.3	0	0
1018	88	>84	21.875		127	227	0.97		0	0	Moderate	0	1	0	0	0	0	0	0	0	0		244	1.8	1.5	1.7	1.8	0	0
1019	84	75-84	28.3447	107	130	167	0.84	7.5	0	0	Moderate	1	1	1	1	0	0	1	1	0	0		211	2.6	1.9	2.4	2.6	0	0
1020	73	65-74	23.6614	90	110	178	0.99		0	0	Intense	1	0	0	0	0	0	1	0	0	0	Low (<5)	256	2.2	2.4	3.6	3.6	1	1
1021	74	65-74	25.6489	101	123	196	0.8		0	0	Moderate	1	0	0	0	0	0	1	0	0	0	Moderate (5-9)	150	2.1	1.8	2.3	2.3	0	0
1022	79	75-84	19.9594	81	140	160	0.83	5.1	0	0	Moderate	1	0	1	0	0	0	1	1	0	0		223	2.3	2	2.2	2.3	0	0
1023	64	60-64	23.03	93	132	227	0.76		0	0	Intense	1	0	1	0	0	0	0	0	0	0	Low (<5)	170	2.1	1.7	1.9	2.1	0	0
1024	62	60-64	26.5338	102		227	1.08		0	0	Moderate	1	0	1	0	0	0	0	0	0	0		466	2.1	1.7	1.9	2.1	0	0
1025	68	65-74	25.9095	100	136	172	0.88	5.4	0	0	Moderate	0	0	1	0	0	0	1	0	0	0	Moderate (5-9)	298	2.3	3		3	1	1
1026	70	65-74	23.7118	91	134	199	0.93	5.4	0	0	Intense	0	1	1	0	0	0	1	0	0	0	Moderate (5-9)	158	2	1.4	2	2	0	0
1027	77	75-84	24.968	100	135	157	1			0	Intense	1	0	0	0	0	0	1	0	0	0		98	2.2	1.4	1.9	2.2	0	0
1028	78	75-84	25.9909	107	136	135	1.11	6.2	0	0	Intense	0	1	1	1	0	1	1	0	0	0		600	2	1.5	1.7	2	0	0
1029	68	65-74	34.5168	119	140	244				1	Moderate	1	0	1	0	0	0	1	0	0	0		152	2	1.6	1.7	2	0	0
1030	72	65-74	23.9361	94		169	0.82	4.9	0	0	Moderate	0	0	1	0	0	0	0	0	0	0			1.8	1.7	2.2	2.2	0	0
1031	65	65-74	35.9963	116	120	227	1.18	6.3	0	1		1	1	1	0	0	0	1	0	0	0	Moderate (5-9)	740	1.5	1.5	1.5	1.5	0	0
1032	83	75-84	25.1808	108	134	155	0.9		0	0		1	0	0	0	0	0	1	0	0	0		427	2.1	2.3	2.8	2.8	0	0
1033	74	65-74	28.3447	104	142	178	0.74	4.5	0	0	Moderate	0	0	0	0	0	0	1	0	0	0	Moderate (5-9)	255	2	2	1.7	2	0	0
1035	66	65-74	28.0102	106	148	226	0.87		0	0	Intense	0	0	1	0	0	0	1	0	0	0	Moderate (5-9)	323	2.3	1.4	2	2.3	0	0
1036	68	65-74	28.257	102	135	224	0.74	4.9		0	Moderate	1	0	0	0	0	0	0	0	0	0	Moderate (5-9)	228	2.3	1.6	1.6	2.3	0	0
1037	67	65-74	23.8498	101	110	215	0.9			0	Moderate	0	0	0	0	0	0	0	0	0	0	Low (<5)	165	2.1	1.7	2.2	2.2	0	0
1038	66	65-74	26.1224	103	129	234	0.86	5.1	0	0		0	0	0	0	0	1	1	0	0	0	Moderate (5-9)	184	1.8	1.6	1.5	1.8	0	0
1039	77	75-84	35.2617	121	139	145	1.08	5.8	0	1	Moderate	1	1	1	0	0	1	1	0	0	0		285	1.9	1.5	1.9	1.9	0	0
1040	70	65-74	28.4055	108	128	173	0.82		0	0	Intense	0	0	1	0	1	0	1	0	0	0	Low (<5)	246	2.2	2.3	2.4	2.4	0	0

## Sheet: Data dictionary
Variable	Definition	Citation	Measured/evaluated	Unit of measure	Origin of data
ID
Age	Quantitative variable. No definition required			years	medical records
Age categories	Quantitative variable. No definition required			Categorical (60-64, 65-74, 75-84, >84)	medical records
BMI	Quotient between weight (in kg) and height (in square meters)			kg/m2	medical records
Abdominal circumference	Quantitative variable. No definition required			cm	medical records
SBP	Quantitative variable. No definition required			mmHg	medical records
Cholesterol	Quantitative variable. No definition required			mg/dl	medical records
Creatinine	Quantitative variable. No definition required			mg/dl	medical records
HbA1c	Quantitative variable. No definition required			%	medical records
Renal disease	RD is defined as a pathological kidney abnormality such as haematuria and/or proteinuria, or a reduction in the GFR to <60 mL/minute/1.73 m^2 for ≥3 months	Levey AS et al. Definition and classification of chronic kidney disease: A position statement from Kidney Disease: Improving Global Outcomes (KDIGO). Kidney International, Vol. 67 (2005), pp. 2089–2100	Medical diagnosis	Categorical (0 = no, 1 = yes)	medical records
Obesity	In adults (age over 18 years) obesity is defined by a BMI 30 kg/m2	European Guidelines for Obesity Management in Adults. Obes Facts. 2015;8(6):402-24. doi: 10.1159/000442721	Medical diagnosis	Categorical (0 = no, 1 = yes)	medical records
Physical activity	Physical activity was defined as: Intense: lifting heavy objects, digging, aerobics, or fast bicycling; moderate: carrying light loads, bicycling at a regular pace, or playing tennis doubles; sedentary lifestyle: regular physical activity does not involve activities from the other categories, time sitting at work, at home, studying, and at leisure.	Córdoba R et al. Recomentaciones sobre el estilo de vida. Programa de Actividades Preventiva y de Promoción de la Salud. Aten Primaria 2016;48(Supl 1):27-38 DOI: 10.1016/S0212-6567(16)30186-X	Medical diagnosis	Categorical (Sedentary lifestyle, Moderate, Intense)	medical records
HTA	Hypertension is defined as values ≥140 mmHg SBP and/or ≥90 mmHg DBP	Mancia G et al. 2013 ESH/ESC Guidelines for the management of arterial hypertension. European Heart Journal (2013) 34, 2159–2219	Medical diagnosis	Categorical (0 = no, 1 = yes)	medical records
DM2	FPG ≥126 mg/dL (7.0 mmol/L). Fasting is defined as no caloric intake for at least 8 h OR 2-h PG ≥200 mg/dL (11.1 mmol/L) during an OGTT. The test should be performed as described by the WHO, using a glucose load containing the equivalent of 75 g anhydrous glucose dissolved in water OR A1C ≥6.5% (48 mmol/mol). The test should be performed in a laboratory using a method that is NGSP certified and s…	Standards of Medical Care in Diabetes—2017. Diabetes Care 2017;40(Suppl. 1):S1–S2 | DOI: 10.2337/dc17-S001	Medical diagnosis	Categorical (0 = no, 1 = yes)	medical records
HLD	Total cholesterol level should be 5 mmol/L or less among healthy adults and 4 mmol/L or less among those at high risk of cardiovascular disease. For LDL specifically, the blood level should be 3mmol/L or less in healthy adults and 2 mmol/L or less among those at high risk of cardiovascular disease	Catapano AL et al. 2016 ESC/EAS Guidelines for the Management of Dyslipidaemias. Eur Heart J (2016) 37 (39): 2999-3058. DOI: https://doi.org/10.1093/eurheartj/ehw272	Medical diagnosis	Categorical (0 = no, 1 = yes)	medical records
COPD	The criterion defining airflow obstruction used for the diagnosis of COPD is a post-bronchodilator forced expiratory volume in 1 s (FEV1) to forced vital capacity (FVC) ratio <70%	Miravitlles et al. A review of national guidelines for management of COPD in Europe. European Respiratory Journal 2016 47: 625-637; DOI: 10.1183/13993003.01170-2015	Medical diagnosis	Categorical (0 = no, 1 = yes)	medical records
History of AAA	Familiar with a previous history of AAA	Medical Records	Medical diagnosis	Categorical (0 = no, 1 = yes)	medical records
Smoker	An adult who has smoked 100 cigarettes in his or her lifetime and who currently smokes cigarettes.	https://www.cdc.gov/nchs/nhis/tobacco/tobacco_glossary.htm	Medical diagnosis	Categorical (0 = no, 1 = yes)	medical records
Ever smoked	An adult who has smoked at least 100 cigarettes in his or her lifetime but who had quit smoking at the time of interview.	https://www.cdc.gov/nchs/nhis/tobacco/tobacco_glossary.htm	Medical diagnosis	Categorical (0 = no, 1 = yes)	medical records
CHD	Ischemic heart disease (angina or myocardial infarction) verified through supplementary tests (treadmill test, radionuclide scan or coronary angiography)	http://www.nhs.uk/Conditions/Coronary-heart-disease/Pages/Diagnosis.aspx	Medical diagnosis	Categorical (0 = no, 1 = yes)	medical records
Cerebrovascular disease	Disturbance in the cerebral blood flow that results in a transient or permanent change in the function of 1 or more regions of the brain checked by neuroimaging techniques	Ustrell-Roig et al. Stroke. Diagnosis and Therapeutic Management of Cerebrovascular Disease. Rev Esp Cardiol. 2007;60:753-69 - DOI: 10.1016/S1885-5857(08)60011-0	Medical diagnosis	Categorical (0 = no, 1 = yes)	medical records
Claudication	Claudication is diagnosed by clinical examination (absent pulses) or by the ankle–brachial index <0.9	Tendera et al. ESC Guidelines on the diagnosis and treatment of peripheral artery diseases. European Heart Journal (2011) 32, 2851–2906	Medical diagnosis	Categorical (0 = no, 1 = yes)	medical records
Regicor	A cardiovascular risk function that estimates and quantifies the 10-year risk of suffering coronary heart disease.	Marrugat J, et al. Relative validity of the 10-year cardiovascular risk estimate in a population cohort of the REGICOR study. Rev Esp Cardiol. 2011; 64: 385-394.	Statistical algorithm	Categorical (<5 = low, 5-9 = moderate, 10-14 = high, ≥15 = very high)	medical records
Examination time	Duration of the ultrasound examination	No citation required		seconds	measured during the clinic visit
Xiphoid process	Quantitative variable (anatomical location). No definition required	No citation required		cm	measured during the clinic visit
Pre-bifurcation	Quantitative variable (anatomical location). No definition required	No citation required		cm	measured during the clinic visit
Longitudinal	Quantitative variable (anatomical location). No definition required	No citation required		cm	measured during the clinic visit
Aorta size	Quantitative variable. No definition required	No citation required		cm	measured during the clinic visit
AAA				Categorical (0 = no, 1 = yes)	measured during the clinic visit
AAA confirmation				Categorical (0 = no, 1 = yes)	measured during the confirmatory imaging visit
